# Supplementary material for: Human Genetics in Rheumatoid Arthritis Guides a High-Throughput Drug Screen of the CD40 Signaling Pathway
Source: PLoS Genet. 2013 May 16;9(5):e1003487. doi: 10.1371/journal.pgen.1003487 (PMC3656093; doi:10.1371/journal.pgen.1003487)
Supplement: Table S3 — (A) Complete list of chemical compounds use in 2K pilot screen; (B) top 81 hits. (XLSX) [file pgen.1003487.s010.xlsx]

## Sheet: ForTable3AllResults.csv
Plate1	Plate2	Row1	Row2	Column1	Column2	CompoundID1	CompoundID2	Type1	Type2	PlateMap1	PlateMap2	Layer1.Raw1	Layer1.Raw2	Layer1.Normalized1	Layer1.Normalized2	Layer1.Corrected1	Layer1.Corrected2	Layer1.CorrectionFactors1	Layer1.CorrectionFactors2	MRC	Promiscuous Compound	PUBCHEMCID	Pharmacological Action Term
1	16	A	A	1	1			NeutralControl	NeutralControl	BASE	BASE	28700	31100	-13.83	9.761	-19.83	3.032	7.204	7.1	BASEA1	FALSE	NA	NA
1	16	A	A	2	2			NeutralControl	NeutralControl	BASE	BASE	29400	29800	-11.85	4.845	-11.89	5.551	-0.1463	-0.1442	BASEA2	FALSE	NA	NA
1	16	A	A	3	3			Compound	Compound	BASE	BASE	31300	29100	-5.805	2.314	-1.635	7.543	-4.432	-4.368	BASEA3	FALSE	NA	NA
1	16	A	A	4	4			Compound	Compound	BASE	BASE	31800	27200	-4.263	-4.411	0.6067	1.113	-5.036	-4.964	BASEA4	FALSE	NA	NA
1	16	A	A	5	5			Compound	Compound	BASE	BASE	29600	25400	-11.25	-10.77	-6.156	-5.05	-5.603	-5.522	BASEA5	FALSE	NA	NA
1	16	A	A	6	6			Compound	Compound	BASE	BASE	33600	26600	1.589	-6.725	8.565	0.3348	-6.64	-6.544	BASEA6	FALSE	NA	NA
1	16	A	A	7	7			Compound	Compound	BASE	BASE	31700	26100	-4.42	-8.243	0.8697	-2.527	-5.44	-5.362	BASEA7	FALSE	NA	NA
1	16	A	A	8	8			Compound	Compound	BASE	BASE	31500	26200	-5.018	-8.026	-5.044	-7.378	-0.1759	-0.1733	BASEA8	FALSE	NA	NA
1	16	A	A	9	9			Compound	Compound	BASE	BASE	30300	25600	-8.856	-10.38	-7.843	-8.732	-1.296	-1.277	BASEA9	FALSE	NA	NA
1	16	A	A	10	10			Compound	Compound	BASE	BASE	31800	26800	-4.326	-5.785	-4.001	-4.778	-0.5401	-0.5323	BASEA10	FALSE	NA	NA
1	16	A	A	11	11			Compound	Compound	BASE	BASE	31400	26700	-5.584	-6.327	-5.59	-5.648	-0.1965	-0.1936	BASEA11	FALSE	NA	NA
1	16	A	A	12	12			Compound	Compound	BASE	BASE	31800	26900	-4.074	-5.676	-12.87	-13.57	9.817	9.675	BASEA12	FALSE	NA	NA
1	16	A	A	13	13			Compound	Compound	BASE	BASE	32800	26000	-1.211	-8.713	-1.083	-7.926	-0.3332	-0.3284	BASEA13	FALSE	NA	NA
1	16	A	A	14	14			Compound	Compound	BASE	BASE	33700	26000	1.84	-8.858	-2.387	-11.96	4.115	4.056	BASEA14	FALSE	NA	NA
1	16	A	A	15	15			Compound	Compound	BASE	BASE	33200	26900	0.236	-5.495	5.769	0.3852	-5.438	-5.36	BASEA15	FALSE	NA	NA
1	16	A	A	16	16			Compound	Compound	BASE	BASE	33900	28100	2.47	-1.121	2.048	-0.8017	0.2089	0.2059	BASEA16	FALSE	NA	NA
1	16	A	A	17	17			Compound	Compound	BASE	BASE	32600	28000	-1.557	-1.663	1.225	1.815	-2.949	-2.906	BASEA17	FALSE	NA	NA
1	16	A	A	18	18			Compound	Compound	BASE	BASE	34700	27800	4.892	-2.205	6.102	-0.3667	-1.345	-1.326	BASEA18	FALSE	NA	NA
1	16	A	A	19	19			Compound	Compound	BASE	BASE	32300	27000	-2.69	-4.989	1.543	-0.1895	-4.367	-4.304	BASEA19	FALSE	NA	NA
1	16	A	A	20	20			Compound	Compound	BASE	BASE	32800	26800	-1.211	-5.965	4.294	-0.0676	-5.482	-5.403	BASEA20	FALSE	NA	NA
1	16	A	A	21	21			Compound	Compound	BASE	BASE	32000	26900	-3.539	-5.459	-0.1227	-1.443	-3.618	-3.566	BASEA21	FALSE	NA	NA
1	16	A	A	22	22			Compound	Compound	BASE	BASE	34800	26500	5.27	-6.941	6.534	-5.145	-1.392	-1.372	BASEA22	FALSE	NA	NA
1	16	A	A	23	23			NeutralControl	NeutralControl	BASE	BASE	34300	28400	3.602	-0.2169	2.791	-0.2633	0.5844	0.576	BASEA23	FALSE	NA	NA
1	16	A	A	24	24			InhibitorControl	InhibitorControl	BASE	BASE	1280	900	-100.2	-99.49	-100.2	-99.49	0	0	BASEA24	FALSE	NA	NA
1	16	B	B	1	1			NeutralControl	NeutralControl	BASE	BASE	34100	29000	3.005	2.025	4.726	4.465	-1.848	-1.821	BASEB1	FALSE	NA	NA
1	16	B	B	2	2			NeutralControl	NeutralControl	BASE	BASE	31600	26900	-4.703	-5.423	5.434	5.253	-9.822	-9.681	BASEB2	FALSE	NA	NA
1	16	B	B	3	3			Compound	Compound	BASE	BASE	28600	25600	-14.14	-10.3	-5.507	-0.7247	-9.302	-9.168	BASEB3	FALSE	NA	NA
1	16	B	B	4	4			Compound	Compound	BASE	BASE	28900	24500	-13.42	-14.24	0.5113	0.05508	-14.04	-13.84	BASEB4	FALSE	NA	NA
1	16	B	B	5	5			Compound	Compound	BASE	BASE	29200	24900	-12.51	-12.76	2.196	2.402	-14.58	-14.37	BASEB5	FALSE	NA	NA
1	16	B	B	6	6			Compound	Compound	BASE	BASE	28800	23700	-13.64	-17.14	-1.599	-5.072	-12.41	-12.23	BASEB6	FALSE	NA	NA
1	16	B	B	7	7			Compound	Compound	BASE	BASE	29600	24000	-11.12	-15.98	2.822	-2.278	-13.76	-13.56	BASEB7	FALSE	NA	NA
1	16	B	B	8	8			Compound	Compound	BASE	BASE	30100	23900	-9.517	-16.23	4.859	-2.394	-13.91	-13.71	BASEB8	FALSE	NA	NA
1	16	B	B	9	9			Compound	Compound	BASE	BASE	30200	24000	-9.108	-15.87	3.714	-3.461	-12.56	-12.38	BASEB9	FALSE	NA	NA
1	16	B	B	10	10			Compound	Compound	BASE	BASE	28200	23600	-15.4	-17.5	-4.431	-6.292	-11.64	-11.47	BASEB10	FALSE	NA	NA
1	16	B	B	11	11			Compound	Compound	BASE	BASE	29500	23500	-11.37	-17.9	3.375	-3.721	-14.46	-14.25	BASEB11	FALSE	NA	NA
1	16	B	B	12	12			Compound	Compound	BASE	BASE	29100	24000	-12.6	-16.16	-0.5902	-4.117	-12.26	-12.08	BASEB12	FALSE	NA	NA
1	16	B	B	13	13			Compound	Compound	BASE	BASE	29900	23800	-10.34	-16.81	-0.2928	-6.945	-10.26	-10.11	BASEB13	FALSE	NA	NA
1	16	B	B	14	14			Compound	Compound	BASE	BASE	29700	23200	-10.87	-18.87	0.2339	-8.231	-11.26	-11.1	BASEB14	FALSE	NA	NA
1	16	B	B	15	15			Compound	Compound	BASE	BASE	27800	23700	-16.94	-16.96	-5.503	-5.026	-12.26	-12.08	BASEB15	FALSE	NA	NA
1	16	B	B	16	16			Compound	Compound	BASE	BASE	28400	23600	-14.83	-17.57	-0.6211	-3.329	-14.48	-14.27	BASEB16	FALSE	NA	NA
1	16	B	B	17	17			Compound	Compound	BASE	BASE	28100	24000	-16	-15.98	-2.576	-2.072	-13.94	-13.74	BASEB17	FALSE	NA	NA
1	16	B	B	18	18			Compound	Compound	BASE	BASE	28400	24300	-14.87	-14.93	-0.3232	0.08297	-14.76	-14.55	BASEB18	FALSE	NA	NA
1	16	B	B	19	19			Compound	Compound	BASE	BASE	27900	24800	-16.44	-13.05	-4.838	-0.4798	-12.35	-12.17	BASEB19	FALSE	NA	NA
1	16	B	B	20	20			Compound	Compound	BASE	BASE	28900	24800	-13.29	-13.23	1.428	1.996	-14.7	-14.49	BASEB20	FALSE	NA	NA
1	16	B	B	21	21			Compound	Compound	BASE	BASE	28500	25300	-14.65	-11.46	-3.115	1.02	-12.07	-11.89	BASEB21	FALSE	NA	NA
1	16	B	B	22	22			Compound	Compound	BASE	BASE	28600	25400	-14.14	-11.03	-1.433	2.654	-13.07	-12.88	BASEB22	FALSE	NA	NA
1	16	B	B	23	23			NeutralControl	NeutralControl	BASE	BASE	29200	25600	-12.35	-10.09	-2.556	0.5163	-10.22	-10.08	BASEB23	FALSE	NA	NA
1	16	B	B	24	24			InhibitorControl	InhibitorControl	BASE	BASE	3360	1480	-93.68	-97.4	-93.71	-97.39	0	0	BASEB24	FALSE	NA	NA
1	16	C	C	1	1			NeutralControl	NeutralControl	BASE	BASE	29100	30200	-12.63	6.58	-12.94	6.989	0.1463	0.1442	BASEC1	FALSE	NA	NA
1	16	C	C	2	2			NeutralControl	NeutralControl	BASE	BASE	27900	27000	-16.38	-4.989	-10.91	1.83	-6.296	-6.205	BASEC2	FALSE	NA	NA
1	16	C	C	3	3			Compound	Compound	BASE	BASE	26800	25400	-20.03	-10.77	-8.827	2.195	-12.41	-12.23	BASEC3	FALSE	NA	NA
1	16	C	C	4	4			Compound	Compound	BASE	BASE	28400	24800	-14.83	-13.23	-2.959	-0.6226	-12.4	-12.22	BASEC4	FALSE	NA	NA
1	16	C	C	5	5			Compound	Compound	BASE	BASE	26300	22200	-21.66	-22.34	-3.915	-4.371	-18.61	-18.34	BASEC5	FALSE	NA	NA
1	16	C	C	6	6			Compound	Compound	BASE	BASE	28500	23000	-14.46	-19.78	-5.826	-11.15	-9.328	-9.193	BASEC6	FALSE	NA	NA
1	16	C	C	7	7			Compound	Compound	BASE	BASE	25800	21700	-23.17	-24.22	-6.462	-7.367	-17.98	-17.72	BASEC7	FALSE	NA	NA
1	16	C	C	8	8			Compound	Compound	BASE	BASE	29900	23500	-10.27	-17.72	-0.7445	-8.428	-9.782	-9.641	BASEC8	FALSE	NA	NA
1	16	C	C	9	9			Compound	Compound	BASE	BASE	26700	22900	-20.12	-20.03	-2.637	-2.129	-18.11	-17.85	BASEC9	FALSE	NA	NA
1	16	C	C	10	10			Compound	Compound	BASE	BASE	29100	24600	-12.82	-13.92	-5.134	-5.767	-8.272	-8.153	BASEC10	FALSE	NA	NA
1	16	C	C	11	11			Compound	Compound	BASE	BASE	25900	22800	-22.92	-20.32	-7.669	-4.166	-16.63	-16.39	BASEC11	FALSE	NA	NA
1	16	C	C	12	12			Compound	Compound	BASE	BASE	28600	24500	-14.27	-14.17	-6.117	-5.463	-8.845	-8.718	BASEC12	FALSE	NA	NA
1	16	C	C	13	13			Compound	Compound	BASE	BASE	26100	24300	-22.04	-15.04	-9.22	-0.6441	-14.24	-14.03	BASEC13	FALSE	NA	NA
1	16	C	C	14	14			Compound	Compound	BASE	BASE	27600	23600	-17.54	-17.32	-7.687	-6.935	-10.82	-10.66	BASEC14	FALSE	NA	NA
1	16	C	C	15	15			Compound	Compound	BASE	BASE	26700	23400	-20.34	-18.29	-9.737	-6.947	-11.88	-11.7	BASEC15	FALSE	NA	NA
1	16	C	C	16	16			Compound	Compound	BASE	BASE	29900	23600	-10.05	-17.57	-2.969	-10.51	-7.48	-7.373	BASEC16	FALSE	NA	NA
1	16	C	C	17	17			Compound	Compound	BASE	BASE	30000	25700	-9.926	-9.761	4.498	5.223	-14.01	-13.8	BASEC17	FALSE	NA	NA
1	16	C	C	18	18			Compound	Compound	BASE	BASE	30500	25300	-8.29	-11.46	-1.598	-4.4	-6.987	-6.887	BASEC18	FALSE	NA	NA
1	16	C	C	19	19			Compound	Compound	BASE	BASE	28000	23800	-16.12	-16.56	-2.176	-2.206	-14.42	-14.21	BASEC19	FALSE	NA	NA
1	16	C	C	20	20			Compound	Compound	BASE	BASE	29100	24600	-12.6	-13.77	-3.28	-4.029	-9.808	-9.667	BASEC20	FALSE	NA	NA
1	16	C	C	21	21			Compound	Compound	BASE	BASE	28400	24400	-14.99	-14.5	-1.567	-0.502	-13.81	-13.61	BASEC21	FALSE	NA	NA
1	16	C	C	22	22			Compound	Compound	BASE	BASE	31600	26100	-4.955	-8.568	2.293	-0.9735	-7.283	-7.178	BASEC22	FALSE	NA	NA
1	16	C	C	23	23			NeutralControl	NeutralControl	BASE	BASE	30400	26000	-8.762	-8.93	-0.4236	-0.01113	-8.561	-8.437	BASEC23	FALSE	NA	NA
1	16	C	C	24	24			InhibitorControl	InhibitorControl	BASE	BASE	2240	900	-97.2	-99.49	-97.21	-99.49	0	0	BASEC24	FALSE	NA	NA
1	16	D	D	1	1			NeutralControl	NeutralControl	BASE	BASE	36300	31600	10.02	11.5	5.181	7.439	4.397	4.334	BASED1	FALSE	NA	NA
1	16	D	D	2	2			NeutralControl	NeutralControl	BASE	BASE	31600	28200	-4.987	-0.7592	3.69	8.946	-8.568	-8.445	BASED2	FALSE	NA	NA
1	16	D	D	3	3			Compound	Compound	BASE	BASE	32600	26500	-1.778	-7.122	3.679	-1.313	-5.465	-5.386	BASED3	FALSE	NA	NA
1	16	D	D	4	4			Compound	Compound	BASE	BASE	30500	24300	-8.447	-14.75	5.36	-1.35	-13.31	-13.12	BASED4	FALSE	NA	NA
1	16	D	D	5	5			Compound	Compound	BASE	BASE	32500	24500	-2.155	-14.21	7.298	-5.32	-9.023	-8.893	BASED5	FALSE	NA	NA
1	16	D	D	6	6			Compound	Compound	BASE	BASE	30100	24300	-9.706	-14.82	5.198	-0.2366	-14.37	-14.17	BASED6	FALSE	NA	NA
1	16	D	D	7	7			Compound	Compound	BASE	BASE	31500	25100	-5.238	-12.15	6.725	-0.4765	-11.42	-11.26	BASED7	FALSE	NA	NA
1	16	D	D	8	8			Compound	Compound	BASE	BASE	29400	23300	-11.91	-18.4	4.698	-2.524	-16.07	-15.83	BASED8	FALSE	NA	NA
1	16	D	D	9	9			Compound	Compound	BASE	BASE	30600	24400	-8.07	-14.61	4.579	-2.304	-12.3	-12.12	BASED9	FALSE	NA	NA
1	16	D	D	10	10			Compound	Compound	BASE	BASE	27300	22700	-18.52	-20.79	-3.393	-5.646	-15.81	-15.58	BASED10	FALSE	NA	NA
1	16	D	D	11	11			Compound	Compound	BASE	BASE	30100	24400	-9.549	-14.46	1.464	-3.493	-11.04	-10.88	BASED11	FALSE	NA	NA
1	16	D	D	12	12			Compound	Compound	BASE	BASE	26800	22700	-19.8	-20.72	-6.696	-7.308	-14.19	-13.98	BASED12	FALSE	NA	NA
1	16	D	D	13	13			Compound	Compound	BASE	BASE	29300	23000	-12.13	-19.6	-2.997	-10.7	-9.588	-9.449	BASED13	FALSE	NA	NA
1	16	D	D	14	14			Compound	Compound	BASE	BASE	28600	22800	-14.14	-20.25	0.03785	-6.584	-14.35	-14.15	BASED14	FALSE	NA	NA
1	16	D	D	15	15			Compound	Compound	BASE	BASE	29200	22800	-12.47	-20.35	-1.698	-10.03	-11.14	-10.98	BASED15	FALSE	NA	NA
1	16	D	D	16	16			Compound	Compound	BASE	BASE	26400	21800	-21.16	-24.08	-6.166	-9.225	-16.11	-15.87	BASED16	FALSE	NA	NA
1	16	D	D	17	17			Compound	Compound	BASE	BASE	26500	22300	-20.97	-22.09	-11.94	-12.71	-10.38	-10.23	BASED17	FALSE	NA	NA
1	16	D	D	18	18			Compound	Compound	BASE	BASE	25900	22100	-22.7	-22.78	-7.321	-7.021	-16.71	-16.47	BASED18	FALSE	NA	NA
1	16	D	D	19	19			Compound	Compound	BASE	BASE	26200	24200	-21.69	-15.4	-14.07	-6.658	-8.999	-8.87	BASED19	FALSE	NA	NA
1	16	D	D	20	20			Compound	Compound	BASE	BASE	28300	22500	-15.27	-21.48	0.3984	-6.479	-15.79	-15.56	BASED20	FALSE	NA	NA
1	16	D	D	21	21			Compound	Compound	BASE	BASE	29400	24400	-11.62	-14.46	-1.02	-3.653	-10.89	-10.74	BASED21	FALSE	NA	NA
1	16	D	D	22	22			Compound	Compound	BASE	BASE	28500	25100	-14.65	-11.89	-4.739	-1.132	-10.56	-10.41	BASED22	FALSE	NA	NA
1	16	D	D	23	23			NeutralControl	NeutralControl	BASE	BASE	31900	26000	-3.948	-8.785	1.531	-2.946	-5.594	-5.514	BASED23	FALSE	NA	NA
1	16	D	D	24	24			InhibitorControl	InhibitorControl	BASE	BASE	1300	710	-100.2	-100.2	-100.2	-100.2	0	0	BASED24	FALSE	NA	NA
1	16	E	E	1	1			NeutralControl	NeutralControl	BASE	BASE	30800	30000	-7.252	5.604	-11.01	2.147	3.991	3.933	BASEE1	FALSE	NA	NA
1	16	E	E	2	2			NeutralControl	NeutralControl	BASE	BASE	32000	27700	-3.476	-2.603	1.185	2.775	-4.804	-4.735	BASEE2	FALSE	NA	NA
1	16	E	E	3	3			Compound	Compound	BASE	BASE	31800	26700	-4.263	-6.074	5.569	4.19	-9.521	-9.383	BASEE3	FALSE	NA	NA
1	16	E	E	4	4			Compound	Compound	BASE	BASE	30600	25500	-8.101	-10.63	1.095	-1.1	-9.288	-9.154	BASEE4	FALSE	NA	NA
1	16	E	E	5	5			Compound	Compound	BASE	BASE	28700	23400	-13.95	-18.11	0.05413	-4.288	-14.18	-13.97	BASEE5	FALSE	NA	NA
1	16	E	E	6	6			Compound	Compound	BASE	BASE	33600	24200	1.463	-15.22	11.45	-6.271	-9.185	-9.053	BASEE6	FALSE	NA	NA
1	16	E	E	7	7			Compound	Compound	BASE	BASE	28200	23600	-15.46	-17.5	-4.8	-6.581	-11.36	-11.2	BASEE7	FALSE	NA	NA
1	16	E	E	8	8			Compound	Compound	BASE	BASE	29700	23500	-10.93	-17.72	2.973	-4.348	-13.7	-13.5	BASEE8	FALSE	NA	NA
1	16	E	E	9	9			Compound	Compound	BASE	BASE	27100	21800	-18.99	-24.08	-5.232	-10.74	-14.66	-14.45	BASEE9	FALSE	NA	NA
1	16	E	E	10	10			Compound	Compound	BASE	BASE	30900	24300	-7.095	-14.97	1.497	-6.525	-8.658	-8.533	BASEE10	FALSE	NA	NA
1	16	E	E	11	11			Compound	Compound	BASE	BASE	28000	23700	-16.09	-17.03	-3.393	-3.983	-13.31	-13.11	BASEE11	FALSE	NA	NA
1	16	E	E	12	12			Compound	Compound	BASE	BASE	29100	25000	-12.6	-12.4	-2.858	-2.086	-10.2	-10.05	BASEE12	FALSE	NA	NA
1	16	E	E	13	13			Compound	Compound	BASE	BASE	28900	23600	-13.45	-17.28	-1.663	-5.5	-12.16	-11.98	BASEE13	FALSE	NA	NA
1	16	E	E	14	14			Compound	Compound	BASE	BASE	31400	24200	-5.584	-15.15	4.37	-5.624	-9.74	-9.6	BASEE14	FALSE	NA	NA
1	16	E	E	15	15			Compound	Compound	BASE	BASE	28500	24400	-14.52	-14.46	-2.369	-1.793	-12.61	-12.43	BASEE15	FALSE	NA	NA
1	16	E	E	16	16			Compound	Compound	BASE	BASE	30200	25000	-9.328	-12.44	-0.4999	-3.335	-9.058	-8.928	BASEE16	FALSE	NA	NA
1	16	E	E	17	17			Compound	Compound	BASE	BASE	30800	26600	-7.472	-6.471	5.561	7.273	-12.55	-12.37	BASEE17	FALSE	NA	NA
1	16	E	E	18	18			Compound	Compound	BASE	BASE	33100	25700	0.01573	-9.87	8.581	-1.523	-8.104	-7.987	BASEE18	FALSE	NA	NA
1	16	E	E	19	19			Compound	Compound	BASE	BASE	31000	26700	-6.843	-6.399	1.793	2.89	-8.678	-8.553	BASEE19	FALSE	NA	NA
1	16	E	E	20	20			Compound	Compound	BASE	BASE	34800	25000	5.175	-12.4	15.48	-3.19	-9.158	-9.026	BASEE20	FALSE	NA	NA
1	16	E	E	21	21			Compound	Compound	BASE	BASE	31100	26600	-6.339	-6.652	5.058	5.299	-11.05	-10.89	BASEE21	FALSE	NA	NA
1	16	E	E	22	22			Compound	Compound	BASE	BASE	34300	25600	3.571	-10.2	7.919	-5.777	-4.238	-4.177	BASEE22	FALSE	NA	NA
1	16	E	E	23	23			NeutralControl	NeutralControl	BASE	BASE	34100	25900	2.879	-9.002	7.184	-4.54	-4.225	-4.164	BASEE23	FALSE	NA	NA
1	16	E	E	24	24			InhibitorControl	InhibitorControl	BASE	BASE	1360	760	-99.97	-100	-99.97	-100	0	0	BASEE24	FALSE	NA	NA
1	16	F	F	1	1			NeutralControl	NeutralControl	BASE	BASE	41900	31500	27.48	10.99	15.48	1.363	10.23	10.08	BASEF1	FALSE	NA	NA
1	16	F	F	2	2			NeutralControl	NeutralControl	BASE	BASE	33900	26700	2.312	-6.327	8.072	-0.3905	-5.541	-5.461	BASEF2	FALSE	NA	NA
1	16	F	F	3	3			Compound	Compound	BASE	BASE	35400	26700	7.189	-6.074	15.98	2.3	-7.817	-7.704	BASEF3	FALSE	NA	NA
1	16	F	F	4	4			Compound	Compound	BASE	BASE	31300	24600	-5.679	-13.92	5.262	-3.357	-10.6	-10.45	BASEF4	FALSE	NA	NA
1	16	F	F	5	5			Compound	Compound	BASE	BASE	35700	24700	8.07	-13.49	16.28	-6.278	-7.293	-7.188	BASEF5	FALSE	NA	NA
1	16	F	F	6	6			Compound	Compound	BASE	BASE	32600	24000	-1.84	-15.87	7.659	-7.136	-9.038	-8.908	BASEF6	FALSE	NA	NA
1	16	F	F	7	7			Compound	Compound	BASE	BASE	32000	23500	-3.665	-17.72	3.047	-11.4	-6.714	-6.617	BASEF7	FALSE	NA	NA
1	16	F	F	8	8			Compound	Compound	BASE	BASE	29300	23500	-12	-17.72	1.395	-4.672	-13.4	-13.21	BASEF8	FALSE	NA	NA
1	16	F	F	9	9			Compound	Compound	BASE	BASE	33300	23600	0.4562	-17.53	10.67	-8.554	-9.455	-9.319	BASEF9	FALSE	NA	NA
1	16	F	F	10	10			Compound	Compound	BASE	BASE	29000	23800	-12.91	-16.88	-1.124	-5.109	-12.1	-11.93	BASEF10	FALSE	NA	NA
1	16	F	F	11	11			Compound	Compound	BASE	BASE	32700	24700	-1.369	-13.34	12.65	-0.4309	-12.69	-12.5	BASEF11	FALSE	NA	NA
1	16	F	F	12	12			Compound	Compound	BASE	BASE	30200	23900	-9.108	-16.52	3.329	-4.556	-12.23	-12.06	BASEF12	FALSE	NA	NA
1	16	F	F	13	13			Compound	Compound	BASE	BASE	31800	24200	-4.169	-15.22	6.012	-5.63	-9.812	-9.671	BASEF13	FALSE	NA	NA
1	16	F	F	14	14			Compound	Compound	BASE	BASE	29400	23900	-11.88	-16.2	-0.7555	-5.087	-11.39	-11.22	BASEF14	FALSE	NA	NA
1	16	F	F	15	15			Compound	Compound	BASE	BASE	32800	24300	-1.148	-14.82	9.578	-4.983	-10.01	-9.866	BASEF15	FALSE	NA	NA
1	16	F	F	16	16			Compound	Compound	BASE	BASE	28900	23300	-13.32	-18.4	-3.3	-8.438	-10.54	-10.38	BASEF16	FALSE	NA	NA
1	16	F	F	17	17			Compound	Compound	BASE	BASE	29700	23400	-10.96	-18.04	-3.983	-11.05	-7.448	-7.34	BASEF17	FALSE	NA	NA
1	16	F	F	18	18			Compound	Compound	BASE	BASE	28500	22300	-14.58	-22.05	-1.47	-9.595	-13.48	-13.28	BASEF18	FALSE	NA	NA
1	16	F	F	19	19			Compound	Compound	BASE	BASE	30500	24200	-8.353	-15.29	1.898	-5.255	-10.25	-10.11	BASEF19	FALSE	NA	NA
1	16	F	F	20	20			Compound	Compound	BASE	BASE	28800	24200	-13.64	-15.37	-0.5079	-1.99	-13.37	-13.18	BASEF20	FALSE	NA	NA
1	16	F	F	21	21			Compound	Compound	BASE	BASE	32300	23500	-2.69	-17.64	5.138	-10.43	-7.651	-7.541	BASEF21	FALSE	NA	NA
1	16	F	F	22	22			Compound	Compound	BASE	BASE	30100	23900	-9.549	-16.45	0.7835	-6.353	-10.44	-10.29	BASEF22	FALSE	NA	NA
1	16	F	F	23	23			NeutralControl	NeutralControl	BASE	BASE	33600	25800	1.463	-9.4	7.041	-3.774	-5.42	-5.342	BASEF23	FALSE	NA	NA
1	16	F	F	24	24			InhibitorControl	InhibitorControl	BASE	BASE	1130	480	-100.7	-101	-100.7	-101	0	0	BASEF24	FALSE	NA	NA
1	16	G	G	1	1			NeutralControl	NeutralControl	BASE	BASE	30700	29700	-7.692	4.664	-10.77	1.982	3.221	3.174	BASEG1	FALSE	NA	NA
1	16	G	G	2	2			NeutralControl	NeutralControl	BASE	BASE	28000	24600	-16.16	-13.92	-12.13	-9.2	-4.75	-4.681	BASEG2	FALSE	NA	NA
1	16	G	G	3	3			Compound	Compound	BASE	BASE	26900	23100	-19.55	-19.38	-8.409	-7.739	-12.3	-12.12	BASEG3	FALSE	NA	NA
1	16	G	G	4	4			Compound	Compound	BASE	BASE	29100	23500	-12.6	-17.64	-0.3069	-5.54	-12.51	-12.33	BASEG4	FALSE	NA	NA
1	16	G	G	5	5			Compound	Compound	BASE	BASE	26000	22900	-22.42	-19.96	-5.274	-1.902	-18.22	-17.96	BASEG5	FALSE	NA	NA
1	16	G	G	6	6			Compound	Compound	BASE	BASE	28200	24000	-15.4	-15.91	0.7287	0.5878	-16.19	-15.96	BASEG6	FALSE	NA	NA
1	16	G	G	7	7			Compound	Compound	BASE	BASE	26400	21900	-21.16	-23.5	-4.847	-7.27	-17.28	-17.03	BASEG7	FALSE	NA	NA
1	16	G	G	8	8			Compound	Compound	BASE	BASE	29200	22600	-12.51	-21.19	-1.392	-10.65	-11.45	-11.28	BASEG8	FALSE	NA	NA
1	16	G	G	9	9			Compound	Compound	BASE	BASE	26000	22300	-22.48	-22.2	-6.583	-5.856	-17.14	-16.89	BASEG9	FALSE	NA	NA
1	16	G	G	10	10			Compound	Compound	BASE	BASE	28200	22900	-15.59	-19.88	-4.37	-8.735	-11.89	-11.72	BASEG10	FALSE	NA	NA
1	16	G	G	11	11			Compound	Compound	BASE	BASE	25300	22000	-24.71	-23.28	-11.15	-9.073	-15.36	-15.14	BASEG11	FALSE	NA	NA
1	16	G	G	12	12			Compound	Compound	BASE	BASE	26700	23000	-20.34	-19.6	-9.603	-8.289	-12.01	-11.83	BASEG12	FALSE	NA	NA
1	16	G	G	13	13			Compound	Compound	BASE	BASE	26000	21700	-22.51	-24.3	-6.776	-8.529	-17	-16.75	BASEG13	FALSE	NA	NA
1	16	G	G	14	14			Compound	Compound	BASE	BASE	28200	24200	-15.59	-15.29	-7.288	-6.426	-9.111	-8.979	BASEG14	FALSE	NA	NA
1	16	G	G	15	15			Compound	Compound	BASE	BASE	28300	23500	-15.15	-17.72	-0.02245	-2.571	-15.31	-15.08	BASEG15	FALSE	NA	NA
1	16	G	G	16	16			Compound	Compound	BASE	BASE	29300	25100	-11.94	-11.93	-0.1766	0.3712	-11.96	-11.79	BASEG16	FALSE	NA	NA
1	16	G	G	17	17			Compound	Compound	BASE	BASE	28900	25000	-13.29	-12.44	2.667	4.166	-15.74	-15.51	BASEG17	FALSE	NA	NA
1	16	G	G	18	18			Compound	Compound	BASE	BASE	30500	25800	-8.416	-9.617	3.218	2.433	-11.47	-11.3	BASEG18	FALSE	NA	NA
1	16	G	G	19	19			Compound	Compound	BASE	BASE	29600	24600	-11.28	-13.88	4.752	2.183	-15.51	-15.28	BASEG19	FALSE	NA	NA
1	16	G	G	20	20			Compound	Compound	BASE	BASE	30400	26600	-8.479	-6.435	1.407	4.263	-9.94	-9.796	BASEG20	FALSE	NA	NA
1	16	G	G	21	21			Compound	Compound	BASE	BASE	30400	25800	-8.605	-9.617	6.38	5.743	-14.3	-14.09	BASEG21	FALSE	NA	NA
1	16	G	G	22	22			Compound	Compound	BASE	BASE	32200	25200	-2.973	-11.68	4.345	-4.401	-7.217	-7.113	BASEG22	FALSE	NA	NA
1	16	G	G	23	23			NeutralControl	NeutralControl	BASE	BASE	32700	26900	-1.337	-5.459	7.757	3.893	-8.653	-8.529	BASEG23	FALSE	NA	NA
1	16	G	G	24	24			InhibitorControl	InhibitorControl	BASE	BASE	1210	400	-100.4	-101.3	-100.4	-101.3	0	0	BASEG24	FALSE	NA	NA
1	16	H	H	1	1			NeutralControl	NeutralControl	BASE	BASE	37300	29900	13.23	5.423	6.644	0.08679	5.975	5.889	BASEH1	FALSE	NA	NA
1	16	H	H	2	2			NeutralControl	NeutralControl	BASE	BASE	35100	25600	6.182	-10.2	12.72	-4.017	-6.021	-5.934	BASEH2	FALSE	NA	NA
1	16	H	H	3	3			Compound	Compound	BASE	BASE	33800	26300	1.966	-7.845	7.041	-2.602	-4.95	-4.879	BASEH3	FALSE	NA	NA
1	16	H	H	4	4			Compound	Compound	BASE	BASE	31000	25300	-6.717	-11.21	7.864	3.228	-13.74	-13.54	BASEH4	FALSE	NA	NA
1	16	H	H	5	5			Compound	Compound	BASE	BASE	32300	24100	-2.753	-15.76	8.403	-5.514	-10.51	-10.36	BASEH5	FALSE	NA	NA
1	16	H	H	6	6			Compound	Compound	BASE	BASE	31800	23400	-4.357	-18.04	9.55	-5.559	-12.92	-12.74	BASEH6	FALSE	NA	NA
1	16	H	H	7	7			Compound	Compound	BASE	BASE	30300	24200	-9.014	-15.11	0.7305	-5.458	-9.862	-9.72	BASEH7	FALSE	NA	NA
1	16	H	H	8	8			Compound	Compound	BASE	BASE	29400	23000	-11.78	-19.7	0.5635	-7.946	-12.46	-12.28	BASEH8	FALSE	NA	NA
1	16	H	H	9	9			Compound	Compound	BASE	BASE	30800	22100	-7.504	-22.92	5.871	-11.24	-12.84	-12.66	BASEH9	FALSE	NA	NA
1	16	H	H	10	10			Compound	Compound	BASE	BASE	29600	23500	-11.12	-17.82	3.282	-3.99	-14.14	-13.94	BASEH10	FALSE	NA	NA
1	16	H	H	11	11			Compound	Compound	BASE	BASE	29600	23400	-11	-18.29	-0.559	-8.174	-10.68	-10.52	BASEH11	FALSE	NA	NA
1	16	H	H	12	12			Compound	Compound	BASE	BASE	28700	25500	-14.11	-10.7	-0.7036	3.742	-13.68	-13.48	BASEH12	FALSE	NA	NA
1	16	H	H	13	13			Compound	Compound	BASE	BASE	30600	23900	-8.101	-16.38	4.171	-4.66	-11.98	-11.81	BASEH13	FALSE	NA	NA
1	16	H	H	14	14			Compound	Compound	BASE	BASE	29100	24000	-12.76	-16.16	1.671	-1.792	-14.38	-14.17	BASEH14	FALSE	NA	NA
1	16	H	H	15	15			Compound	Compound	BASE	BASE	29600	23400	-11.06	-18.29	-2.832	-10.18	-8.644	-8.519	BASEH15	FALSE	NA	NA
1	16	H	H	16	16			Compound	Compound	BASE	BASE	29700	23800	-10.93	-16.74	3.895	-2.362	-14.47	-14.26	BASEH16	FALSE	NA	NA
1	16	H	H	17	17			Compound	Compound	BASE	BASE	29500	25300	-11.31	-11.28	2.148	2.711	-13.37	-13.17	BASEH17	FALSE	NA	NA
1	16	H	H	18	18			Compound	Compound	BASE	BASE	29100	24500	-12.6	-14.24	1.809	0.3999	-14.34	-14.13	BASEH18	FALSE	NA	NA
1	16	H	H	19	19			Compound	Compound	BASE	BASE	30200	26300	-9.108	-7.809	1.385	3.412	-10.54	-10.39	BASEH19	FALSE	NA	NA
1	16	H	H	20	20			Compound	Compound	BASE	BASE	29500	24900	-11.56	-12.62	2.494	1.79	-13.91	-13.71	BASEH20	FALSE	NA	NA
1	16	H	H	21	21			Compound	Compound	BASE	BASE	31400	25400	-5.427	-10.88	4.522	-0.9124	-9.723	-9.582	BASEH21	FALSE	NA	NA
1	16	H	H	22	22			Compound	Compound	BASE	BASE	31800	25900	-4.263	-9.038	5.308	0.6638	-9.295	-9.161	BASEH22	FALSE	NA	NA
1	16	H	H	23	23			NeutralControl	NeutralControl	BASE	BASE	33600	26800	1.369	-5.893	7.014	0.01114	-5.484	-5.405	BASEH23	FALSE	NA	NA
1	16	H	H	24	24			InhibitorControl	InhibitorControl	BASE	BASE	1080	610	-100.8	-100.5	-100.8	-100.5	0	0	BASEH24	FALSE	NA	NA
1	16	I	I	1	1			NeutralControl	NeutralControl	BASE	BASE	32600	31800	-1.778	12.04	-9.498	4.144	8.277	8.158	BASEI1	FALSE	NA	NA
1	16	I	I	2	2			NeutralControl	NeutralControl	BASE	BASE	29000	28600	-12.91	0.7954	-11.16	3.531	-2.16	-2.129	BASEI2	FALSE	NA	NA
1	16	I	I	3	3			Compound	Compound	BASE	BASE	29500	24800	-11.53	-13.2	2.518	1.107	-13.9	-13.7	BASEI3	FALSE	NA	NA
1	16	I	I	4	4			Compound	Compound	BASE	BASE	28800	25000	-13.51	-12.47	-5.838	-4.142	-8.317	-8.197	BASEI4	FALSE	NA	NA
1	16	I	I	5	5			Compound	Compound	BASE	BASE	28000	23700	-16.06	-17.14	-5.19	-5.9	-11.62	-11.45	BASEI5	FALSE	NA	NA
1	16	I	I	6	6			Compound	Compound	BASE	BASE	28400	23000	-14.96	-19.45	-5.925	-10.37	-9.764	-9.623	BASEI6	FALSE	NA	NA
1	16	I	I	7	7			Compound	Compound	BASE	BASE	27200	22400	-18.67	-21.76	-5.686	-8.813	-13.91	-13.71	BASEI7	FALSE	NA	NA
1	16	I	I	8	8			Compound	Compound	BASE	BASE	28200	24800	-15.49	-12.94	-6.977	-3.625	-9.315	-9.18	BASEI8	FALSE	NA	NA
1	16	I	I	9	9			Compound	Compound	BASE	BASE	27700	23800	-17.1	-16.56	-5.066	-3.96	-12.83	-12.64	BASEI9	FALSE	NA	NA
1	16	I	I	10	10			Compound	Compound	BASE	BASE	29100	24700	-12.63	-13.41	-5.736	-6.006	-7.487	-7.379	BASEI10	FALSE	NA	NA
1	16	I	I	11	11			Compound	Compound	BASE	BASE	25300	25000	-24.59	-12.36	-13.05	1.46	-13.37	-13.17	BASEI11	FALSE	NA	NA
1	16	I	I	12	12			Compound	Compound	BASE	BASE	27900	25300	-16.34	-11.24	-8.219	-2.076	-9.007	-8.877	BASEI12	FALSE	NA	NA
1	16	I	I	13	13			Compound	Compound	BASE	BASE	26600	25800	-20.65	-9.581	-9.276	3.853	-12.67	-12.49	BASEI13	FALSE	NA	NA
1	16	I	I	14	14			Compound	Compound	BASE	BASE	28400	26600	-15.05	-6.508	-10.27	-0.6299	-5.495	-5.416	BASEI14	FALSE	NA	NA
1	16	I	I	15	15			Compound	Compound	BASE	BASE	27000	25800	-19.3	-9.617	-10.5	0.7576	-9.967	-9.823	BASEI15	FALSE	NA	NA
1	16	I	I	16	16			Compound	Compound	BASE	BASE	30800	26700	-7.504	-6.146	-2.586	-0.5135	-5.237	-5.161	BASEI16	FALSE	NA	NA
1	16	I	I	17	17			Compound	Compound	BASE	BASE	30200	25900	-9.391	-9.255	-0.4885	0.2472	-9.132	-9	BASEI17	FALSE	NA	NA
1	16	I	I	18	18			Compound	Compound	BASE	BASE	32100	26000	-3.351	-8.604	2.147	-2.768	-5.581	-5.5	BASEI18	FALSE	NA	NA
1	16	I	I	19	19			Compound	Compound	BASE	BASE	29600	26500	-11.03	-6.833	1.623	6.959	-12.64	-12.46	BASEI19	FALSE	NA	NA
1	16	I	I	20	20			Compound	Compound	BASE	BASE	29900	26800	-10.34	-5.821	-1.466	4.088	-9.182	-9.049	BASEI20	FALSE	NA	NA
1	16	I	I	21	21			Compound	Compound	BASE	BASE	31300	26200	-5.773	-8.026	3.462	1.595	-9.126	-8.994	BASEI21	FALSE	NA	NA
1	16	I	I	22	22			Compound	Compound	BASE	BASE	33400	27900	0.8023	-2.025	5.167	2.909	-4.356	-4.293	BASEI22	FALSE	NA	NA
1	16	I	I	23	23			NeutralControl	NeutralControl	BASE	BASE	32800	27500	-1.211	-3.218	6.811	5.297	-7.721	-7.61	BASEI23	FALSE	NA	NA
1	16	I	I	24	24			InhibitorControl	InhibitorControl	BASE	BASE	1240	580	-100.3	-100.7	-100.3	-100.7	0	0	BASEI24	FALSE	NA	NA
1	16	J	J	1	1			NeutralControl	NeutralControl	BASE	BASE	38400	31300	16.44	10.34	2.777	-1.748	13.08	12.89	BASEJ1	FALSE	NA	NA
1	16	J	J	2	2			NeutralControl	NeutralControl	BASE	BASE	33700	27200	1.746	-4.338	5.271	-0.3413	-3.553	-3.502	BASEJ2	FALSE	NA	NA
1	16	J	J	3	3			Compound	Compound	BASE	BASE	33500	28300	1.148	-0.3254	4.841	4.019	-3.727	-3.673	BASEJ3	FALSE	NA	NA
1	16	J	J	4	4			Compound	Compound	BASE	BASE	33600	25300	1.337	-11.24	13.45	-0.01365	-10.92	-10.76	BASEJ4	FALSE	NA	NA
1	16	J	J	5	5			Compound	Compound	BASE	BASE	33200	24000	0.04719	-15.91	7.216	-9.277	-6.897	-6.798	BASEJ5	FALSE	NA	NA
1	16	J	J	6	6			Compound	Compound	BASE	BASE	30400	24000	-8.699	-15.91	1.46	-5.991	-10.2	-10.06	BASEJ6	FALSE	NA	NA
1	16	J	J	7	7			Compound	Compound	BASE	BASE	30900	25800	-7	-9.617	3.592	1.262	-10.42	-10.27	BASEJ7	FALSE	NA	NA
1	16	J	J	8	8			Compound	Compound	BASE	BASE	28700	24700	-14.02	-13.63	-5.903	-4.928	-8.786	-8.659	BASEJ8	FALSE	NA	NA
1	16	J	J	9	9			Compound	Compound	BASE	BASE	29800	25300	-10.62	-11.14	-2.926	-2.904	-8.103	-7.986	BASEJ9	FALSE	NA	NA
1	16	J	J	10	10			Compound	Compound	BASE	BASE	27300	25100	-18.29	-12.08	-8.687	-1.224	-10.66	-10.51	BASEJ10	FALSE	NA	NA
1	16	J	J	11	11			Compound	Compound	BASE	BASE	29300	26400	-12.07	-7.231	-4.525	1.317	-8.07	-7.954	BASEJ11	FALSE	NA	NA
1	16	J	J	12	12			Compound	Compound	BASE	BASE	27800	24700	-16.88	-13.52	-6.227	-1.932	-11.51	-11.34	BASEJ12	FALSE	NA	NA
1	16	J	J	13	13			Compound	Compound	BASE	BASE	29700	23800	-10.9	-16.56	-3.488	-9.052	-7.859	-7.746	BASEJ13	FALSE	NA	NA
1	16	J	J	14	14			Compound	Compound	BASE	BASE	27700	25200	-16.97	-11.61	-7.863	-1.376	-10.04	-9.893	BASEJ14	FALSE	NA	NA
1	16	J	J	15	15			Compound	Compound	BASE	BASE	28900	26200	-13.45	-7.881	-5.461	1.199	-8.618	-8.494	BASEJ15	FALSE	NA	NA
1	16	J	J	16	16			Compound	Compound	BASE	BASE	27900	24500	-16.44	-14.24	-6.877	-3.91	-10.42	-10.27	BASEJ16	FALSE	NA	NA
1	16	J	J	17	17			Compound	Compound	BASE	BASE	28700	24700	-13.92	-13.49	-3.188	-2.168	-11.25	-11.09	BASEJ17	FALSE	NA	NA
1	16	J	J	18	18			Compound	Compound	BASE	BASE	28500	24800	-14.52	-13.09	-2.118	0.03093	-12.84	-12.65	BASEJ18	FALSE	NA	NA
1	16	J	J	19	19			Compound	Compound	BASE	BASE	29000	25800	-13.1	-9.617	-4.329	0.07464	-9.341	-9.206	BASEJ19	FALSE	NA	NA
1	16	J	J	20	20			Compound	Compound	BASE	BASE	28600	25100	-14.3	-12.08	-2.991	0.04954	-11.82	-11.65	BASEJ20	FALSE	NA	NA
1	16	J	J	21	21			Compound	Compound	BASE	BASE	29300	26300	-12.03	-7.809	-3.756	1.449	-8.775	-8.648	BASEJ21	FALSE	NA	NA
1	16	J	J	22	22			Compound	Compound	BASE	BASE	29600	26400	-11	-7.267	-2.777	1.887	-8.631	-8.506	BASEJ22	FALSE	NA	NA
1	16	J	J	23	23			NeutralControl	NeutralControl	BASE	BASE	30200	27000	-9.108	-5.098	-5.366	-0.5358	-4.14	-4.08	BASEJ23	FALSE	NA	NA
1	16	J	J	24	24			InhibitorControl	InhibitorControl	BASE	BASE	1360	800	-99.97	-99.86	-99.97	-99.86	0	0	BASEJ24	FALSE	NA	NA
1	16	K	K	1	1			NeutralControl	NeutralControl	BASE	BASE	32400	29400	-2.407	3.579	-10.67	-4.356	8.989	8.859	BASEK1	FALSE	NA	NA
1	16	K	K	2	2			NeutralControl	NeutralControl	BASE	BASE	32400	28800	-2.375	1.482	-2.728	1.861	0.1579	0.1557	BASEK2	FALSE	NA	NA
1	16	K	K	3	3			Compound	Compound	BASE	BASE	29200	24900	-12.51	-12.91	-4.519	-4.391	-8.536	-8.413	BASEK3	FALSE	NA	NA
1	16	K	K	4	4			Compound	Compound	BASE	BASE	29800	26300	-10.49	-7.737	-3.281	0.2991	-7.635	-7.525	BASEK4	FALSE	NA	NA
1	16	K	K	5	5			Compound	Compound	BASE	BASE	27400	24000	-18.14	-16.12	-9.321	-6.578	-9.866	-9.724	BASEK5	FALSE	NA	NA
1	16	K	K	6	6			Compound	Compound	BASE	BASE	28300	27300	-15.15	-4.194	-13.13	-1.246	-2.506	-2.47	BASEK6	FALSE	NA	NA
1	16	K	K	7	7			Compound	Compound	BASE	BASE	27000	25800	-19.18	-9.4	-10.29	1.081	-10.04	-9.896	BASEK7	FALSE	NA	NA
1	16	K	K	8	8			Compound	Compound	BASE	BASE	32700	25300	-1.526	-11.28	2.582	-6.945	-4.206	-4.145	BASEK8	FALSE	NA	NA
1	16	K	K	9	9			Compound	Compound	BASE	BASE	27100	26300	-18.96	-7.52	-11.27	1.794	-8.8	-8.673	BASEK9	FALSE	NA	NA
1	16	K	K	10	10			Compound	Compound	BASE	BASE	31700	26100	-4.389	-8.315	-4.693	-7.935	0.1157	0.1141	BASEK10	FALSE	NA	NA
1	16	K	K	11	11			Compound	Compound	BASE	BASE	26100	24200	-22.04	-15.22	-12.84	-4.739	-10.67	-10.52	BASEK11	FALSE	NA	NA
1	16	K	K	12	12			Compound	Compound	BASE	BASE	32200	26800	-3.067	-5.965	-1.841	-4.095	-1.45	-1.429	BASEK12	FALSE	NA	NA
1	16	K	K	13	13			Compound	Compound	BASE	BASE	26900	27200	-19.49	-4.411	-13	3.873	-7.605	-7.495	BASEK13	FALSE	NA	NA
1	16	K	K	14	14			Compound	Compound	BASE	BASE	32300	26600	-2.721	-6.688	-3.451	-6.701	0.5498	0.5419	BASEK14	FALSE	NA	NA
1	16	K	K	15	15			Compound	Compound	BASE	BASE	29400	26900	-11.75	-5.495	-5.618	1.689	-6.672	-6.576	BASEK15	FALSE	NA	NA
1	16	K	K	16	16			Compound	Compound	BASE	BASE	32800	26500	-1.022	-6.869	-0.1466	-5.368	-1.079	-1.064	BASEK16	FALSE	NA	NA
1	16	K	K	17	17			Compound	Compound	BASE	BASE	30300	26800	-8.825	-5.821	-0.8873	2.989	-8.194	-8.076	BASEK17	FALSE	NA	NA
1	16	K	K	18	18			Compound	Compound	BASE	BASE	35200	28500	6.497	0.2169	6.641	1.086	-0.3397	-0.3348	BASEK18	FALSE	NA	NA
1	16	K	K	19	19			Compound	Compound	BASE	BASE	28700	26400	-13.89	-7.231	-6.917	0.872	-7.658	-7.547	BASEK19	FALSE	NA	NA
1	16	K	K	20	20			Compound	Compound	BASE	BASE	35000	26400	5.836	-7.195	6.023	-6.351	-0.381	-0.3755	BASEK20	FALSE	NA	NA
1	16	K	K	21	21			Compound	Compound	BASE	BASE	30800	27600	-7.283	-2.928	1.933	7.338	-9.236	-9.102	BASEK21	FALSE	NA	NA
1	16	K	K	22	22			Compound	Compound	BASE	BASE	35900	26300	8.793	-7.773	3.942	-11.2	4.462	4.398	BASEK22	FALSE	NA	NA
1	16	K	K	23	23			NeutralControl	NeutralControl	BASE	BASE	33400	27700	0.8652	-2.675	5.243	2.236	-4.365	-4.302	BASEK23	FALSE	NA	NA
1	16	K	K	24	24			InhibitorControl	InhibitorControl	BASE	BASE	1370	280	-99.94	-101.7	-99.94	-101.7	0	0	BASEK24	FALSE	NA	NA
1	16	L	L	1	1			NeutralControl	NeutralControl	BASE	BASE	39500	34600	20.09	22.42	-0.9759	1.951	21.02	20.72	BASEL1	FALSE	NA	NA
1	16	L	L	2	2			NeutralControl	NeutralControl	BASE	BASE	33800	28300	1.966	-0.5423	0.2493	-1.479	1.506	1.484	BASEL2	FALSE	NA	NA
1	16	L	L	3	3			Compound	Compound	BASE	BASE	36200	29800	9.706	4.953	6.523	2.691	2.785	2.745	BASEL3	FALSE	NA	NA
1	16	L	L	4	4			Compound	Compound	BASE	BASE	35600	27300	7.818	-4.085	12.23	0.5326	-4.149	-4.089	BASEL4	FALSE	NA	NA
1	16	L	L	5	5			Compound	Compound	BASE	BASE	32600	26400	-1.84	-7.303	-0.6715	-5.527	-1.378	-1.358	BASEL5	FALSE	NA	NA
1	16	L	L	6	6			Compound	Compound	BASE	BASE	32000	25900	-3.728	-8.966	2.757	-2.205	-6.51	-6.416	BASEL6	FALSE	NA	NA
1	16	L	L	7	7			Compound	Compound	BASE	BASE	34400	27700	4.074	-2.495	5.595	-0.3621	-1.646	-1.622	BASEL7	FALSE	NA	NA
1	16	L	L	8	8			Compound	Compound	BASE	BASE	32300	26800	-2.501	-5.965	2.978	-0.02715	-5.521	-5.442	BASEL8	FALSE	NA	NA
1	16	L	L	9	9			Compound	Compound	BASE	BASE	29500	29500	-11.4	3.832	-9.977	6.24	-1.777	-1.752	BASEL9	FALSE	NA	NA
1	16	L	L	10	10			Compound	Compound	BASE	BASE	30400	27100	-8.762	-4.7	0.08238	5.145	-9.025	-8.895	BASEL10	FALSE	NA	NA
1	16	L	L	11	11			Compound	Compound	BASE	BASE	30100	28200	-9.486	-0.6508	-5.404	4.504	-4.5	-4.435	BASEL11	FALSE	NA	NA
1	16	L	L	12	12			Compound	Compound	BASE	BASE	30000	26500	-9.958	-7.122	-3.38	0.2756	-6.988	-6.887	BASEL12	FALSE	NA	NA
1	16	L	L	13	13			Compound	Compound	BASE	BASE	29500	27700	-11.31	-2.458	-6.716	3.247	-5.104	-5.03	BASEL13	FALSE	NA	NA
1	16	L	L	14	14			Compound	Compound	BASE	BASE	29600	26900	-11.03	-5.676	-5.544	0.7644	-5.983	-5.897	BASEL14	FALSE	NA	NA
1	16	L	L	15	15			Compound	Compound	BASE	BASE	28800	27800	-13.73	-2.097	-10.7	2.012	-3.573	-3.522	BASEL15	FALSE	NA	NA
1	16	L	L	16	16			Compound	Compound	BASE	BASE	27800	23800	-16.66	-16.85	-6.955	-6.654	-10.58	-10.43	BASEL16	FALSE	NA	NA
1	16	L	L	17	17			Compound	Compound	BASE	BASE	29000	25900	-12.95	-9.002	-6.97	-2.156	-6.595	-6.5	BASEL17	FALSE	NA	NA
1	16	L	L	18	18			Compound	Compound	BASE	BASE	28800	25100	-13.64	-11.93	-9.831	-7.444	-4.397	-4.334	BASEL18	FALSE	NA	NA
1	16	L	L	19	19			Compound	Compound	BASE	BASE	28600	26400	-14.27	-7.411	-8.344	-0.4133	-6.63	-6.534	BASEL19	FALSE	NA	NA
1	16	L	L	20	20			Compound	Compound	BASE	BASE	28700	26600	-13.95	-6.688	-4.153	4.495	-10.39	-10.24	BASEL20	FALSE	NA	NA
1	16	L	L	21	21			Compound	Compound	BASE	BASE	28700	26000	-13.98	-8.785	-9.961	-3.901	-4.642	-4.575	BASEL21	FALSE	NA	NA
1	16	L	L	22	22			Compound	Compound	BASE	BASE	30600	28400	-8.101	-0.2531	-2.521	6.468	-5.911	-5.826	BASEL22	FALSE	NA	NA
1	16	L	L	23	23			NeutralControl	NeutralControl	BASE	BASE	33000	26200	-0.4562	-8.062	0.3569	-6.642	-1.012	-0.9979	BASEL23	FALSE	NA	NA
1	16	L	L	24	24			InhibitorControl	InhibitorControl	BASE	BASE	1280	770	-100.2	-99.96	-100.2	-99.96	0	0	BASEL24	FALSE	NA	NA
1	16	M	M	1	1			NeutralControl	NeutralControl	BASE	BASE	33600	29600	1.463	4.338	-15.59	-12.3	19.82	19.53	BASEM1	FALSE	NA	NA
1	16	M	M	2	2			NeutralControl	NeutralControl	BASE	BASE	33300	27900	0.4562	-1.88	-8.772	-10.12	9.856	9.714	BASEM2	FALSE	NA	NA
1	16	M	M	3	3			Compound	Compound	BASE	BASE	29000	24000	-13.01	-15.84	-3.163	-5.771	-10.34	-10.19	BASEM3	FALSE	NA	NA
1	16	M	M	4	4			Compound	Compound	BASE	BASE	30400	26300	-8.605	-7.737	-10.73	-9.186	2.159	2.128	BASEM4	FALSE	NA	NA
1	16	M	M	5	5			Compound	Compound	BASE	BASE	28000	24500	-16.16	-14.21	-9.484	-6.828	-7.527	-7.418	BASEM5	FALSE	NA	NA
1	16	M	M	6	6			Compound	Compound	BASE	BASE	33200	26200	0.04719	-8.207	1.392	-6.307	-1.528	-1.506	BASEM6	FALSE	NA	NA
1	16	M	M	7	7			Compound	Compound	BASE	BASE	28000	23500	-16.16	-17.72	-7.42	-8.619	-9.59	-9.452	BASEM7	FALSE	NA	NA
1	16	M	M	8	8			Compound	Compound	BASE	BASE	32200	25400	-2.879	-10.77	-4.641	-11.73	1.638	1.615	BASEM8	FALSE	NA	NA
1	16	M	M	9	9			Compound	Compound	BASE	BASE	26500	24400	-20.81	-14.64	-13.1	-5.813	-9.009	-8.879	BASEM9	FALSE	NA	NA
1	16	M	M	10	10			Compound	Compound	BASE	BASE	31900	28100	-4.011	-1.302	-3.467	-0.02526	-0.7651	-0.754	BASEM10	FALSE	NA	NA
1	16	M	M	11	11			Compound	Compound	BASE	BASE	27900	25000	-16.63	-12.51	-8.565	-3.507	-8.97	-8.84	BASEM11	FALSE	NA	NA
1	16	M	M	12	12			Compound	Compound	BASE	BASE	32000	27300	-3.476	-4.158	-1.898	-1.901	-1.809	-1.782	BASEM12	FALSE	NA	NA
1	16	M	M	13	13			Compound	Compound	BASE	BASE	28100	26400	-15.9	-7.267	-6.566	3.576	-10.15	-10	BASEM13	FALSE	NA	NA
1	16	M	M	14	14			Compound	Compound	BASE	BASE	34100	27400	2.973	-3.724	2.182	-3.755	0.5693	0.561	BASEM14	FALSE	NA	NA
1	16	M	M	15	15			Compound	Compound	BASE	BASE	29100	26000	-12.57	-8.604	-6.156	-1.304	-7.005	-6.904	BASEM15	FALSE	NA	NA
1	16	M	M	16	16			Compound	Compound	BASE	BASE	35000	26600	5.742	-6.652	3.778	-7.696	1.687	1.663	BASEM16	FALSE	NA	NA
1	16	M	M	17	17			Compound	Compound	BASE	BASE	29800	27000	-10.62	-5.242	-2.363	4.11	-8.634	-8.51	BASEM17	FALSE	NA	NA
1	16	M	M	18	18			Compound	Compound	BASE	BASE	34200	26900	3.288	-5.351	-0.06262	-7.714	3.143	3.097	BASEM18	FALSE	NA	NA
1	16	M	M	19	19			Compound	Compound	BASE	BASE	30200	25500	-9.265	-10.74	-1.615	-2.62	-7.959	-7.845	BASEM19	FALSE	NA	NA
1	16	M	M	20	20			Compound	Compound	BASE	BASE	36100	24100	9.423	-15.62	8.295	-15.87	0.8373	0.8252	BASEM20	FALSE	NA	NA
1	16	M	M	21	21			Compound	Compound	BASE	BASE	30900	25500	-7.095	-10.59	-0.3673	-3.511	-6.942	-6.842	BASEM21	FALSE	NA	NA
1	16	M	M	22	22			Compound	Compound	BASE	BASE	36500	27600	10.68	-2.928	11.19	-1.767	-0.6681	-0.6584	BASEM22	FALSE	NA	NA
1	16	M	M	23	23			NeutralControl	NeutralControl	BASE	BASE	32900	26700	-0.8023	-6.146	0.8153	-3.937	-1.806	-1.78	BASEM23	FALSE	NA	NA
1	16	M	M	24	24			InhibitorControl	InhibitorControl	BASE	BASE	1840	760	-98.46	-100	-98.47	-100	0	0	BASEM24	FALSE	NA	NA
1	16	N	N	1	1			NeutralControl	NeutralControl	BASE	BASE	43900	32000	33.77	13.02	0.6803	-14.12	32.61	32.14	BASEN1	FALSE	NA	NA
1	16	N	N	2	2			NeutralControl	NeutralControl	BASE	BASE	37300	28500	13.1	0.2169	2.091	-8.782	10.57	10.42	BASEN2	FALSE	NA	NA
1	16	N	N	3	3			Compound	Compound	BASE	BASE	34400	28200	4.043	-0.7592	-3.663	-7.344	7.769	7.657	BASEN3	FALSE	NA	NA
1	16	N	N	4	4			Compound	Compound	BASE	BASE	34500	26800	4.326	-5.929	4.453	-5.126	-0.3258	-0.3211	BASEN4	FALSE	NA	NA
1	16	N	N	5	5			Compound	Compound	BASE	BASE	34700	27200	4.829	-4.411	3.431	-4.98	1.147	1.131	BASEN5	FALSE	NA	NA
1	16	N	N	6	6			Compound	Compound	BASE	BASE	33700	27200	1.809	-4.411	5.51	-0.254	-3.713	-3.66	BASEN6	FALSE	NA	NA
1	16	N	N	7	7			Compound	Compound	BASE	BASE	32400	27700	-2.438	-2.675	-2.372	-1.898	-0.2707	-0.2668	BASEN7	FALSE	NA	NA
1	16	N	N	8	8			Compound	Compound	BASE	BASE	31200	26600	-6.245	-6.725	-2.913	-2.754	-3.624	-3.572	BASEN8	FALSE	NA	NA
1	16	N	N	9	9			Compound	Compound	BASE	BASE	32300	26200	-2.69	-7.881	1.124	-3.618	-3.97	-3.913	BASEN9	FALSE	NA	NA
1	16	N	N	10	10			Compound	Compound	BASE	BASE	31100	25300	-6.339	-11.46	-1.002	-5.799	-5.583	-5.502	BASEN10	FALSE	NA	NA
1	16	N	N	11	11			Compound	Compound	BASE	BASE	32200	27000	-2.942	-5.134	-1.552	-3.091	-1.611	-1.588	BASEN11	FALSE	NA	NA
1	16	N	N	12	12			Compound	Compound	BASE	BASE	29300	24700	-12.1	-13.41	-6.281	-7.1	-6.38	-6.288	BASEN12	FALSE	NA	NA
1	16	N	N	13	13			Compound	Compound	BASE	BASE	31200	25700	-6.088	-9.798	-5.694	-8.762	-0.6179	-0.609	BASEN13	FALSE	NA	NA
1	16	N	N	14	14			Compound	Compound	BASE	BASE	30100	26100	-9.517	-8.46	-3.261	-1.519	-6.649	-6.553	BASEN14	FALSE	NA	NA
1	16	N	N	15	15			Compound	Compound	BASE	BASE	30500	26700	-8.447	-6.146	-6.471	-3.453	-2.306	-2.272	BASEN15	FALSE	NA	NA
1	16	N	N	16	16			Compound	Compound	BASE	BASE	28300	25100	-15.12	-12.04	-9.233	-5.365	-6.645	-6.549	BASEN16	FALSE	NA	NA
1	16	N	N	17	17			Compound	Compound	BASE	BASE	28700	23000	-13.95	-19.45	-12.26	-17.28	-2.121	-2.091	BASEN17	FALSE	NA	NA
1	16	N	N	18	18			Compound	Compound	BASE	BASE	29900	26200	-10.21	-8.134	-3.371	-0.5325	-7.257	-7.152	BASEN18	FALSE	NA	NA
1	16	N	N	19	19			Compound	Compound	BASE	BASE	29000	25300	-13.14	-11.14	-10.8	-8.126	-2.796	-2.756	BASEN19	FALSE	NA	NA
1	16	N	N	20	20			Compound	Compound	BASE	BASE	30000	25000	-9.832	-12.22	-4.026	-5.971	-6.23	-6.141	BASEN20	FALSE	NA	NA
1	16	N	N	21	21			Compound	Compound	BASE	BASE	30700	26800	-7.535	-5.748	-3.959	-1.447	-3.913	-3.856	BASEN21	FALSE	NA	NA
1	16	N	N	22	22			Compound	Compound	BASE	BASE	30900	26600	-7.189	-6.652	-0.7225	0.4795	-6.703	-6.606	BASEN22	FALSE	NA	NA
1	16	N	N	23	23			NeutralControl	NeutralControl	BASE	BASE	32800	28600	-1.054	0.7954	-0.2493	2.346	-1.009	-0.9941	BASEN23	FALSE	NA	NA
1	16	N	N	24	24			InhibitorControl	InhibitorControl	BASE	BASE	1340	810	-100	-99.82	-100	-99.82	0	0	BASEN24	FALSE	NA	NA
1	16	O	O	1	1			NeutralControl	NeutralControl	BASE	BASE	34300	32300	3.539	14.1	-28.25	-19.79	43.34	42.72	BASEO1	FALSE	NA	NA
1	16	O	O	2	2			NeutralControl	NeutralControl	BASE	BASE	35500	26900	7.378	-5.568	-12.33	-22.16	22.1	21.78	BASEO2	FALSE	NA	NA
1	16	O	O	3	3			Compound	Compound	BASE	BASE	31800	26200	-4.074	-8.098	-8.239	-11.39	4.313	4.25	BASEO3	FALSE	NA	NA
1	16	O	O	4	4			Compound	Compound	BASE	BASE	34100	28500	3.036	0.3615	-9.753	-11.29	13.88	13.68	BASEO4	FALSE	NA	NA
1	16	O	O	5	5			Compound	Compound	BASE	BASE	30200	24200	-9.108	-15.26	-6.669	-12.38	-2.804	-2.763	BASEO5	FALSE	NA	NA
1	16	O	O	6	6			Compound	Compound	BASE	BASE	31900	25200	-3.76	-11.82	-7.774	-14.84	4.129	4.069	BASEO6	FALSE	NA	NA
1	16	O	O	7	7			Compound	Compound	BASE	BASE	27900	26000	-16.47	-8.93	-15.14	-6.831	-1.756	-1.731	BASEO7	FALSE	NA	NA
1	16	O	O	8	8			Compound	Compound	BASE	BASE	32400	24600	-2.47	-13.81	-5.596	-15.93	3.095	3.05	BASEO8	FALSE	NA	NA
1	16	O	O	9	9			Compound	Compound	BASE	BASE	29200	25600	-12.41	-10.12	-10.94	-7.971	-1.843	-1.816	BASEO9	FALSE	NA	NA
1	16	O	O	10	10			Compound	Compound	BASE	BASE	31300	27600	-5.742	-2.928	-10.08	-6.65	4.595	4.529	BASEO10	FALSE	NA	NA
1	16	O	O	11	11			Compound	Compound	BASE	BASE	29800	25400	-10.43	-11.06	-9.095	-9.099	-1.661	-1.637	BASEO11	FALSE	NA	NA
1	16	O	O	12	12			Compound	Compound	BASE	BASE	34900	27600	5.584	-3.073	0.1277	-7.351	5.236	5.161	BASEO12	FALSE	NA	NA
1	16	O	O	13	13			Compound	Compound	BASE	BASE	30200	26600	-9.108	-6.616	-7.396	-4.191	-2.042	-2.012	BASEO13	FALSE	NA	NA
1	16	O	O	14	14			Compound	Compound	BASE	BASE	35700	28800	8.007	1.374	1.439	-4.021	6.263	6.172	BASEO14	FALSE	NA	NA
1	16	O	O	15	15			Compound	Compound	BASE	BASE	31800	27600	-4.232	-3.037	-0.5284	1.391	-3.919	-3.862	BASEO15	FALSE	NA	NA
1	16	O	O	16	16			Compound	Compound	BASE	BASE	36000	29900	9.014	5.242	0.8714	-1.808	7.856	7.743	BASEO16	FALSE	NA	NA
1	16	O	O	17	17			Compound	Compound	BASE	BASE	32100	28800	-3.414	1.482	-2.97	2.685	-0.6587	-0.6492	BASEO17	FALSE	NA	NA
1	16	O	O	18	18			Compound	Compound	BASE	BASE	34700	28600	4.798	0.5785	-0.8912	-4.116	5.524	5.444	BASEO18	FALSE	NA	NA
1	16	O	O	19	19			Compound	Compound	BASE	BASE	32300	27500	-2.784	-3.254	-1.014	-0.7975	-1.988	-1.959	BASEO19	FALSE	NA	NA
1	16	O	O	20	20			Compound	Compound	BASE	BASE	36100	28500	9.423	0.1085	4.406	-3.731	4.6	4.534	BASEO20	FALSE	NA	NA
1	16	O	O	21	21			Compound	Compound	BASE	BASE	30800	27800	-7.252	-2.422	-8.506	-3.017	1.162	1.145	BASEO21	FALSE	NA	NA
1	16	O	O	22	22			Compound	Compound	BASE	BASE	34200	28200	3.382	-0.7592	-4.307	-7.373	7.803	7.69	BASEO22	FALSE	NA	NA
1	16	O	O	23	23			NeutralControl	NeutralControl	BASE	BASE	31100	28500	-6.277	0.3977	-8.604	-1.338	2.331	2.297	BASEO23	FALSE	NA	NA
1	16	O	O	24	24			InhibitorControl	InhibitorControl	BASE	BASE	4740	1120	-89.33	-98.7	-89.39	-98.7	0	0	BASEO24	FALSE	NA	NA
1	16	P	P	1	1			NeutralControl	NeutralControl	BASE	BASE	52800	37900	61.87	34.2	-4.724	-20.12	69.42	68.42	BASEP1	FALSE	NA	NA
1	16	P	P	2	2			NeutralControl	NeutralControl	BASE	BASE	43100	34900	31.45	23.54	-6.052	-10.71	39.53	38.96	BASEP2	FALSE	NA	NA
1	16	P	P	3	3			Compound	Compound	BASE	BASE	45600	35100	39.06	24.15	0.9169	-8.962	37.54	36.99	BASEP3	FALSE	NA	NA
1	16	P	P	4	4			Compound	Compound	BASE	BASE	38600	33400	17.23	18.04	-2.811	-1.165	20.35	20.06	BASEP4	FALSE	NA	NA
1	16	P	P	5	5			Compound	Compound	BASE	BASE	43800	33600	33.49	18.73	9.147	-2.029	22.13	21.81	BASEP5	FALSE	NA	NA
1	16	P	P	6	6			Compound	Compound	BASE	BASE	40000	30100	21.47	6.182	4.034	-8.259	16.55	16.31	BASEP6	FALSE	NA	NA
1	16	P	P	7	7			Compound	Compound	BASE	BASE	41200	35200	25.41	24.51	6.168	6.403	17.92	17.67	BASEP7	FALSE	NA	NA
1	16	P	P	8	8			Compound	Compound	BASE	BASE	39200	31300	19.18	10.23	0.0866	-6.563	18.83	18.56	BASEP8	FALSE	NA	NA
1	16	P	P	9	9			Compound	Compound	BASE	BASE	40200	33800	22.35	19.31	3.166	1.545	18.38	18.12	BASEP9	FALSE	NA	NA
1	16	P	P	10	10			Compound	Compound	BASE	BASE	37000	31900	12.03	12.44	1.095	2.344	10.6	10.45	BASEP10	FALSE	NA	NA
1	16	P	P	11	11			Compound	Compound	BASE	BASE	41700	32500	27.01	14.79	3.25	-5.803	22.79	22.47	BASEP11	FALSE	NA	NA
1	16	P	P	12	12			Compound	Compound	BASE	BASE	37600	33500	14.14	18.22	-3.39	1.04	17.88	17.63	BASEP12	FALSE	NA	NA
1	16	P	P	13	13			Compound	Compound	BASE	BASE	39200	29800	19.08	5.025	-1.738	-12.53	20.93	20.63	BASEP13	FALSE	NA	NA
1	16	P	P	14	14			Compound	Compound	BASE	BASE	34900	31500	5.584	11.21	-4.685	1.287	10.53	10.38	BASEP14	FALSE	NA	NA
1	16	P	P	15	15			Compound	Compound	BASE	BASE	38500	32000	16.72	13.05	0.0988	-2.15	16.37	16.14	BASEP15	FALSE	NA	NA
1	16	P	P	16	16			Compound	Compound	BASE	BASE	35300	30900	6.717	8.894	-1.799	1.059	8.447	8.325	BASEP16	FALSE	NA	NA
1	16	P	P	17	17			Compound	Compound	BASE	BASE	39200	31700	19.11	11.79	2.66	-2.783	15.81	15.58	BASEP17	FALSE	NA	NA
1	16	P	P	18	18			Compound	Compound	BASE	BASE	34700	29800	4.829	4.917	-5.706	-4.791	10.92	10.76	BASEP18	FALSE	NA	NA
1	16	P	P	19	19			Compound	Compound	BASE	BASE	37800	32600	14.68	15.26	-0.5283	0.9017	15.05	14.83	BASEP19	FALSE	NA	NA
1	16	P	P	20	20			Compound	Compound	BASE	BASE	35800	32400	8.51	14.53	-5.559	0.6288	14.63	14.42	BASEP20	FALSE	NA	NA
1	16	P	P	21	21			Compound	Compound	BASE	BASE	39700	31300	20.75	10.23	5.382	-2.952	14.38	14.17	BASEP21	FALSE	NA	NA
1	16	P	P	22	22			Compound	Compound	BASE	BASE	37200	30400	12.69	7.158	0.6865	-3.426	11.7	11.54	BASEP22	FALSE	NA	NA
1	16	P	P	23	23			NeutralControl	NeutralControl	BASE	BASE	37400	33200	13.54	17.35	-0.4815	3.806	13.86	13.66	BASEP23	FALSE	NA	NA
1	16	P	P	24	24			InhibitorControl	InhibitorControl	BASE	BASE	1390	340	-99.87	-101.5	-99.87	-101.5	0	0	BASEP24	FALSE	NA	NA
2	3	A	A	1	1			NeutralControl	NeutralControl	M-09-VAL-007	M-09-VAL-007	37100	34200	10.13	2.672	2.802	-4.007	7.221	7.165	M-09-VAL-007A1	FALSE	NA	NA
2	3	A	A	2	2			NeutralControl	NeutralControl	M-09-VAL-007	M-09-VAL-007	35600	33400	5.523	0.03107	5.757	0.3814	-0.1467	-0.1456	M-09-VAL-007A2	FALSE	NA	NA
2	3	A	A	3	3	BRD-A50311610-003-08-8	BRD-A50311610-003-08-8	Compound	Compound	M-09-VAL-007	M-09-VAL-007	32300	29800	-4.688	-11.09	-0.181	-6.789	-4.443	-4.408	M-09-VAL-007A3	FALSE	92303	Histamine H1 Antagonists; Histamine H1 Antagonists; Antiemetics; Anti-Allergic Agents
2	3	A	A	4	4	BRD-K92535130-001-08-5	BRD-K92535130-001-08-5	Compound	Compound	M-09-VAL-007	M-09-VAL-007	32300	32200	-4.471	-3.79	0.6824	1.488	-5.049	-5.01	M-09-VAL-007A4	FALSE	88012	NA
2	3	A	A	5	5	BRD-A90186613-001-08-7	BRD-A90186613-001-08-7	Compound	Compound	M-09-VAL-007	M-09-VAL-007	31700	32000	-6.42	-4.411	-0.7745	1.434	-5.617	-5.574	M-09-VAL-007A5	FALSE	2946789	NA
2	3	A	A	6	6	BRD-K61446080-001-08-2	BRD-K61446080-001-08-2	Compound	Compound	M-09-VAL-007	M-09-VAL-007	33800	32200	-0.01547	-3.697	7.171	3.315	-6.656	-6.605	M-09-VAL-007A6	FALSE	8956	Progestins
2	3	A	A	7	7			Compound	Compound	M-09-VAL-007	M-09-VAL-007	33800	30300	-0.04641	-9.537	5.783	-4.157	-5.454	-5.412	M-09-VAL-007A7	FALSE	NA	NA
2	3	A	A	8	8			Compound	Compound	M-09-VAL-007	M-09-VAL-007	34100	33600	1.067	0.7145	1.322	1.097	-0.1763	-0.1749	M-09-VAL-007A8	FALSE	NA	NA
2	3	A	A	9	9			Compound	Compound	M-09-VAL-007	M-09-VAL-007	32500	33300	-3.852	-0.2485	-2.512	1.26	-1.299	-1.289	M-09-VAL-007A9	FALSE	NA	NA
2	3	A	A	10	10			Compound	Compound	M-09-VAL-007	M-09-VAL-007	36400	34600	7.967	3.852	8.634	4.625	-0.5414	-0.5372	M-09-VAL-007A10	FALSE	NA	NA
2	3	A	A	11	11			Compound	Compound	M-09-VAL-007	M-09-VAL-007	33100	32600	-2.027	-2.578	-1.759	-2.188	-0.197	-0.1954	M-09-VAL-007A11	FALSE	NA	NA
2	3	A	A	12	12			Compound	Compound	M-09-VAL-007	M-09-VAL-007	36800	37700	9.36	13.48	-0.3636	3.609	9.841	9.765	M-09-VAL-007A12	FALSE	NA	NA
2	3	A	A	13	13			Compound	Compound	M-09-VAL-007	M-09-VAL-007	33200	32400	-1.934	-3.2	-1.53	-2.679	-0.3341	-0.3315	M-09-VAL-007A13	FALSE	NA	NA
2	3	A	A	14	14			Compound	Compound	M-09-VAL-007	M-09-VAL-007	36300	34800	7.874	4.442	3.685	0.5411	4.125	4.093	M-09-VAL-007A14	FALSE	NA	NA
2	3	A	A	15	15			Compound	Compound	M-09-VAL-007	M-09-VAL-007	32400	33700	-4.223	1.056	1.372	7.039	-5.452	-5.41	M-09-VAL-007A15	FALSE	NA	NA
2	3	A	A	16	16			Compound	Compound	M-09-VAL-007	M-09-VAL-007	34000	31900	0.789	-4.567	0.6543	-4.57	0.2094	0.2078	M-09-VAL-007A16	FALSE	NA	NA
2	3	A	A	17	17			Compound	Compound	M-09-VAL-007	M-09-VAL-007	31400	26900	-7.256	-20.16	-4.352	-17.56	-2.956	-2.933	M-09-VAL-007A17	FALSE	NA	NA
2	3	A	A	18	18			Compound	Compound	M-09-VAL-007	M-09-VAL-007	34200	33700	1.284	1.056	2.744	2.634	-1.348	-1.338	M-09-VAL-007A18	FALSE	NA	NA
2	3	A	A	19	19			Compound	Compound	M-09-VAL-007	M-09-VAL-007	31800	32400	-6.204	-3.107	-1.831	1.498	-4.378	-4.344	M-09-VAL-007A19	FALSE	NA	NA
2	3	A	A	20	20			Compound	Compound	M-09-VAL-007	M-09-VAL-007	32400	34600	-4.223	3.759	1.419	9.946	-5.496	-5.453	M-09-VAL-007A20	FALSE	NA	NA
2	3	A	A	21	21			Compound	Compound	M-09-VAL-007	M-09-VAL-007	33800	30700	-0.04641	-8.201	3.787	-4.573	-3.627	-3.599	M-09-VAL-007A21	FALSE	NA	NA
2	3	A	A	22	22			Compound	Compound	M-09-VAL-007	M-09-VAL-007	38200	33800	13.6	1.18	15.28	2.809	-1.396	-1.385	M-09-VAL-007A22	FALSE	NA	NA
2	3	A	A	23	23			NeutralControl	NeutralControl	M-09-VAL-007	M-09-VAL-007	34200	33500	1.439	0.3728	0.9243	-0.003444	0.5858	0.5813	M-09-VAL-007A23	FALSE	NA	NA
2	3	A	A	24	24			InhibitorControl	InhibitorControl	M-09-VAL-007	M-09-VAL-007	1240	1370	-100.7	-99.44	-100.7	-99.44	0	0	M-09-VAL-007A24	FALSE	NA	NA
2	3	B	B	1	1			NeutralControl	NeutralControl	M-09-VAL-007	M-09-VAL-007	32600	33400	-3.666	-0.03107	-1.773	2.047	-1.853	-1.838	M-09-VAL-007B1	FALSE	NA	NA
2	3	B	B	2	2			NeutralControl	NeutralControl	M-09-VAL-007	M-09-VAL-007	31100	29700	-8.184	-11.34	1.911	-1.532	-9.846	-9.77	M-09-VAL-007B2	FALSE	NA	NA
2	3	B	B	3	3	BRD-A91728607-236-08-5	BRD-A91728607-236-08-5	Compound	Compound	M-09-VAL-007	M-09-VAL-007	30500	28400	-10.23	-15.5	-0.9152	-6.671	-9.325	-9.253	M-09-VAL-007B3	FALSE	36605	NA
2	3	B	B	4	4	BRD-K12513978-001-13-4	BRD-K12513978-001-13-4	Compound	Compound	M-09-VAL-007	M-09-VAL-007	41200	38900	22.85	17.09	42.77	36.16	-14.07	-13.97	M-09-VAL-007B4	FALSE	3335	Cyclooxygenase Inhibitors; Cyclooxygenase Inhibitors; Anti-Inflammatory Agents, Non-Steroidal
2	3	B	B	5	5	BRD-A74500471-001-08-0	BRD-A74500471-001-08-0	Compound	Compound	M-09-VAL-007	M-09-VAL-007	29700	27600	-12.55	-17.83	2.476	-3.679	-14.61	-14.5	M-09-VAL-007B5	FALSE	3279	Antitubercular Agents
2	3	B	B	6	6	BRD-K03622279-001-08-0	BRD-K03622279-001-08-0	Compound	Compound	M-09-VAL-007	M-09-VAL-007	30200	28800	-10.94	-14.23	1.778	-1.942	-12.44	-12.34	M-09-VAL-007B6	FALSE	1047	NA
2	3	B	B	7	7			Compound	Compound	M-09-VAL-007	M-09-VAL-007	28800	27800	-15.49	-17.3	-1.882	-3.977	-13.79	-13.68	M-09-VAL-007B7	FALSE	NA	NA
2	3	B	B	8	8			Compound	Compound	M-09-VAL-007	M-09-VAL-007	29700	29400	-12.76	-12.24	1.443	2.054	-13.95	-13.84	M-09-VAL-007B8	FALSE	NA	NA
2	3	B	B	9	9			Compound	Compound	M-09-VAL-007	M-09-VAL-007	31200	29600	-7.843	-11.62	5.478	1.202	-12.59	-12.5	M-09-VAL-007B9	FALSE	NA	NA
2	3	B	B	10	10			Compound	Compound	M-09-VAL-007	M-09-VAL-007	30900	29500	-9.05	-11.93	3.021	-0.1947	-11.67	-11.58	M-09-VAL-007B10	FALSE	NA	NA
2	3	B	B	11	11			Compound	Compound	M-09-VAL-007	M-09-VAL-007	29000	28700	-14.9	-14.48	-0.3899	0.09841	-14.5	-14.39	M-09-VAL-007B11	FALSE	NA	NA
2	3	B	B	12	12			Compound	Compound	M-09-VAL-007	M-09-VAL-007	30900	30000	-8.957	-10.44	3.853	2.198	-12.29	-12.19	M-09-VAL-007B12	FALSE	NA	NA
2	3	B	B	13	13			Compound	Compound	M-09-VAL-007	M-09-VAL-007	29200	29500	-14.28	-11.96	-4.363	-1.751	-10.28	-10.2	M-09-VAL-007B13	FALSE	NA	NA
2	3	B	B	14	14			Compound	Compound	M-09-VAL-007	M-09-VAL-007	29900	29500	-11.93	-11.96	-0.6415	-0.6481	-11.29	-11.2	M-09-VAL-007B14	FALSE	NA	NA
2	3	B	B	15	15			Compound	Compound	M-09-VAL-007	M-09-VAL-007	28800	30100	-15.27	-10.1	-3.308	2.583	-12.29	-12.19	M-09-VAL-007B15	FALSE	NA	NA
2	3	B	B	16	16			Compound	Compound	M-09-VAL-007	M-09-VAL-007	29500	31000	-13.35	-7.518	1.421	8.208	-14.51	-14.4	M-09-VAL-007B16	FALSE	NA	NA
2	3	B	B	17	17			Compound	Compound	M-09-VAL-007	M-09-VAL-007	28700	30900	-15.67	-7.642	-1.886	7.402	-13.97	-13.87	M-09-VAL-007B17	FALSE	NA	NA
2	3	B	B	18	18			Compound	Compound	M-09-VAL-007	M-09-VAL-007	30100	28400	-11.4	-15.38	4.036	-0.6044	-14.8	-14.69	M-09-VAL-007B18	FALSE	NA	NA
2	3	B	B	19	19			Compound	Compound	M-09-VAL-007	M-09-VAL-007	28400	28800	-16.69	-14.32	-4.826	-2.117	-12.38	-12.28	M-09-VAL-007B19	FALSE	NA	NA
2	3	B	B	20	20			Compound	Compound	M-09-VAL-007	M-09-VAL-007	28600	29700	-16.07	-11.4	-1.487	3.958	-14.73	-14.62	M-09-VAL-007B20	FALSE	NA	NA
2	3	B	B	21	21			Compound	Compound	M-09-VAL-007	M-09-VAL-007	29100	29300	-14.56	-12.61	-2.711	-0.4877	-12.1	-12	M-09-VAL-007B21	FALSE	NA	NA
2	3	B	B	22	22			Compound	Compound	M-09-VAL-007	M-09-VAL-007	29500	29700	-13.13	-11.37	0.0315	2.066	-13.1	-13	M-09-VAL-007B22	FALSE	NA	NA
2	3	B	B	23	23			NeutralControl	NeutralControl	M-09-VAL-007	M-09-VAL-007	30800	30700	-9.174	-8.388	1.266	2.182	-10.25	-10.17	M-09-VAL-007B23	FALSE	NA	NA
2	3	B	B	24	24			InhibitorControl	InhibitorControl	M-09-VAL-007	M-09-VAL-007	2520	1150	-96.7	-100.1	-96.71	-100.1	0	0	M-09-VAL-007B24	FALSE	NA	NA
2	3	C	C	1	1			NeutralControl	NeutralControl	M-09-VAL-007	M-09-VAL-007	33800	32400	-0.04641	-3.107	-0.1174	-3.05	0.1467	0.1456	M-09-VAL-007C1	FALSE	NA	NA
2	3	C	C	2	2			NeutralControl	NeutralControl	M-09-VAL-007	M-09-VAL-007	33000	30600	-2.398	-8.729	4.242	-2.427	-6.311	-6.263	M-09-VAL-007C2	FALSE	NA	NA
2	3	C	C	3	3	BRD-K90333595-001-11-9	BRD-K90333595-001-11-9	Compound	Compound	M-09-VAL-007	M-09-VAL-007	29800	28500	-12.39	-15.32	0.1335	-3.172	-12.44	-12.35	M-09-VAL-007C3	FALSE	5775	Adrenergic alpha-Antagonists; Adrenergic alpha-Antagonists; Antihypertensive Agents
2	3	C	C	4	4	BRD-K70264088-001-08-0	BRD-K70264088-001-08-0	Compound	Compound	M-09-VAL-007	M-09-VAL-007	27400	26700	-19.85	-20.84	-8.348	-9.473	-12.43	-12.34	M-09-VAL-007C4	FALSE	169870	Progestins; Progestins; Estradiol Antagonists
2	3	C	C	5	5	BRD-A42759514-001-07-2	BRD-A42759514-001-07-2	Compound	Compound	M-09-VAL-007	M-09-VAL-007	29000	27400	-14.81	-18.52	4.76	0.195	-18.65	-18.51	M-09-VAL-007C5	FALSE	28061	Radiation-Sensitizing Agents; Radiation-Sensitizing Agents; Antitrichomonal Agents; Amebicides
2	3	C	C	6	6	BRD-K20496305-001-08-6	BRD-K20496305-001-08-6	Compound	Compound	M-09-VAL-007	M-09-VAL-007	33100	31700	-1.965	-5.157	8.191	4.738	-9.35	-9.278	M-09-VAL-007C6	FALSE	11257	Anti-Infective Agents
2	3	C	C	7	7			Compound	Compound	M-09-VAL-007	M-09-VAL-007	30400	27300	-10.35	-18.92	9.357	-1.046	-18.03	-17.89	M-09-VAL-007C7	FALSE	NA	NA
2	3	C	C	8	8			Compound	Compound	M-09-VAL-007	M-09-VAL-007	32500	30200	-4.1	-9.755	6.375	0.1762	-9.806	-9.73	M-09-VAL-007C8	FALSE	NA	NA
2	3	C	C	9	9			Compound	Compound	M-09-VAL-007	M-09-VAL-007	29500	28600	-13.1	-14.73	6.185	4.186	-18.15	-18.01	M-09-VAL-007C9	FALSE	NA	NA
2	3	C	C	10	10			Compound	Compound	M-09-VAL-007	M-09-VAL-007	31200	30500	-7.967	-9.071	0.4277	-0.714	-8.292	-8.228	M-09-VAL-007C10	FALSE	NA	NA
2	3	C	C	11	11			Compound	Compound	M-09-VAL-007	M-09-VAL-007	27100	22900	-20.68	-32.62	-4.701	-18.96	-16.67	-16.55	M-09-VAL-007C11	FALSE	NA	NA
2	3	C	C	12	12			Compound	Compound	M-09-VAL-007	M-09-VAL-007	31100	30700	-8.184	-8.357	0.8212	0.6869	-8.867	-8.798	M-09-VAL-007C12	FALSE	NA	NA
2	3	C	C	13	13			Compound	Compound	M-09-VAL-007	M-09-VAL-007	29700	29200	-12.52	-12.86	2.111	1.713	-14.27	-14.16	M-09-VAL-007C13	FALSE	NA	NA
2	3	C	C	14	14			Compound	Compound	M-09-VAL-007	M-09-VAL-007	31000	29700	-8.586	-11.49	2.598	-0.6151	-10.85	-10.76	M-09-VAL-007C14	FALSE	NA	NA
2	3	C	C	15	15			Compound	Compound	M-09-VAL-007	M-09-VAL-007	29800	29600	-12.33	-11.84	-0.4067	0.1761	-11.9	-11.81	M-09-VAL-007C15	FALSE	NA	NA
2	3	C	C	16	16			Compound	Compound	M-09-VAL-007	M-09-VAL-007	32000	32300	-5.399	-3.448	2.338	4.513	-7.499	-7.441	M-09-VAL-007C16	FALSE	NA	NA
2	3	C	C	17	17			Compound	Compound	M-09-VAL-007	M-09-VAL-007	29600	28300	-12.79	-15.66	1.515	-1.794	-14.04	-13.93	M-09-VAL-007C17	FALSE	NA	NA
2	3	C	C	18	18			Compound	Compound	M-09-VAL-007	M-09-VAL-007	31900	31400	-5.801	-6.182	1.365	1.029	-7.004	-6.95	M-09-VAL-007C18	FALSE	NA	NA
2	3	C	C	19	19			Compound	Compound	M-09-VAL-007	M-09-VAL-007	28700	30500	-15.83	-8.916	-1.515	6.517	-14.46	-14.35	M-09-VAL-007C19	FALSE	NA	NA
2	3	C	C	20	20			Compound	Compound	M-09-VAL-007	M-09-VAL-007	31800	30600	-5.987	-8.667	4.322	1.408	-9.832	-9.756	M-09-VAL-007C20	FALSE	NA	NA
2	3	C	C	21	21			Compound	Compound	M-09-VAL-007	M-09-VAL-007	30200	29100	-11.12	-13.33	3.209	0.6732	-13.84	-13.73	M-09-VAL-007C21	FALSE	NA	NA
2	3	C	C	22	22			Compound	Compound	M-09-VAL-007	M-09-VAL-007	32200	31300	-4.749	-6.368	2.82	1.148	-7.301	-7.245	M-09-VAL-007C22	FALSE	NA	NA
2	3	C	C	23	23			NeutralControl	NeutralControl	M-09-VAL-007	M-09-VAL-007	31000	30600	-8.462	-8.698	0.2044	0.003444	-8.582	-8.515	M-09-VAL-007C23	FALSE	NA	NA
2	3	C	C	24	24			InhibitorControl	InhibitorControl	M-09-VAL-007	M-09-VAL-007	2140	1320	-97.88	-99.6	-97.89	-99.6	0	0	M-09-VAL-007C24	FALSE	NA	NA
2	3	D	D	1	1			NeutralControl	NeutralControl	M-09-VAL-007	M-09-VAL-007	33800	35300	0.1392	5.934	-4.022	1.704	4.408	4.374	M-09-VAL-007D1	FALSE	NA	NA
2	3	D	D	2	2			NeutralControl	NeutralControl	M-09-VAL-007	M-09-VAL-007	31100	29200	-8.308	-12.86	0.3817	-4.532	-8.589	-8.523	M-09-VAL-007D2	FALSE	NA	NA
2	3	D	D	3	3	BRD-K77207114-001-07-2	BRD-K77207114-001-07-2	Compound	Compound	M-09-VAL-007	M-09-VAL-007	31700	28800	-6.482	-14.17	-0.9848	-9.027	-5.479	-5.436	M-09-VAL-007D3	FALSE	3151	Antiemetics; Antiemetics; Dopamine Antagonists
2	3	D	D	4	4	BRD-K21937671-001-08-4	BRD-K21937671-001-08-4	Compound	Compound	M-09-VAL-007	M-09-VAL-007	29400	29000	-13.6	-13.48	-0.2169	-0.0735	-13.35	-13.24	M-09-VAL-007D4	FALSE	123664	NA
2	3	D	D	5	5	BRD-M65097687-001-09-2	BRD-M65097687-001-09-2	Compound	Compound	M-09-VAL-007	M-09-VAL-007	32700	30200	-3.264	-10	6.407	-0.9238	-9.046	-8.976	M-09-VAL-007D5	FALSE	2724368	NA
2	3	D	D	6	6	BRD-K35961631-003-08-3	BRD-K35961631-003-08-3	Compound	Compound	M-09-VAL-007	M-09-VAL-007	29700	28700	-12.67	-14.69	2.092	-0.2572	-14.41	-14.3	M-09-VAL-007D6	FALSE	122926	NA
2	3	D	D	7	7			Compound	Compound	M-09-VAL-007	M-09-VAL-007	31400	28500	-7.348	-15.07	4.683	-3.966	-11.45	-11.36	M-09-VAL-007D7	FALSE	NA	NA
2	3	D	D	8	8			Compound	Compound	M-09-VAL-007	M-09-VAL-007	29800	29400	-12.42	-12.24	4.429	4.633	-16.1	-15.98	M-09-VAL-007D8	FALSE	NA	NA
2	3	D	D	9	9			Compound	Compound	M-09-VAL-007	M-09-VAL-007	31100	28500	-8.4	-15.22	4.53	-3.192	-12.33	-12.23	M-09-VAL-007D9	FALSE	NA	NA
2	3	D	D	10	10			Compound	Compound	M-09-VAL-007	M-09-VAL-007	29700	28300	-12.67	-15.94	3.816	-0.0517	-15.84	-15.72	M-09-VAL-007D10	FALSE	NA	NA
2	3	D	D	11	11			Compound	Compound	M-09-VAL-007	M-09-VAL-007	30800	28900	-9.236	-13.86	2.128	-3.013	-11.07	-10.99	M-09-VAL-007D11	FALSE	NA	NA
2	3	D	D	12	12			Compound	Compound	M-09-VAL-007	M-09-VAL-007	31300	28800	-7.689	-14.23	7.639	0.06625	-14.22	-14.11	M-09-VAL-007D12	FALSE	NA	NA
2	3	D	D	13	13			Compound	Compound	M-09-VAL-007	M-09-VAL-007	31700	30300	-6.42	-9.661	3.59	0.06572	-9.611	-9.537	M-09-VAL-007D13	FALSE	NA	NA
2	3	D	D	14	14			Compound	Compound	M-09-VAL-007	M-09-VAL-007	30100	28600	-11.37	-14.94	3.574	-0.5717	-14.39	-14.28	M-09-VAL-007D14	FALSE	NA	NA
2	3	D	D	15	15			Compound	Compound	M-09-VAL-007	M-09-VAL-007	30700	29800	-9.39	-11	2.062	0.2945	-11.17	-11.08	M-09-VAL-007D15	FALSE	NA	NA
2	3	D	D	16	16			Compound	Compound	M-09-VAL-007	M-09-VAL-007	29200	28300	-14.03	-15.72	2.576	0.5612	-16.15	-16.02	M-09-VAL-007D16	FALSE	NA	NA
2	3	D	D	17	17			Compound	Compound	M-09-VAL-007	M-09-VAL-007	31200	30300	-7.967	-9.568	2.788	1.049	-10.41	-10.33	M-09-VAL-007D17	FALSE	NA	NA
2	3	D	D	18	18			Compound	Compound	M-09-VAL-007	M-09-VAL-007	29700	29500	-12.61	-12.12	5.012	5.581	-16.75	-16.62	M-09-VAL-007D18	FALSE	NA	NA
2	3	D	D	19	19			Compound	Compound	M-09-VAL-007	M-09-VAL-007	31100	30300	-8.4	-9.63	0.7545	-0.5409	-9.021	-8.952	M-09-VAL-007D19	FALSE	NA	NA
2	3	D	D	20	20			Compound	Compound	M-09-VAL-007	M-09-VAL-007	28300	28900	-16.82	-13.92	-1.093	2.313	-15.83	-15.7	M-09-VAL-007D20	FALSE	NA	NA
2	3	D	D	21	21			Compound	Compound	M-09-VAL-007	M-09-VAL-007	30700	31700	-9.576	-5.157	1.576	6.557	-10.92	-10.84	M-09-VAL-007D21	FALSE	NA	NA
2	3	D	D	22	22			Compound	Compound	M-09-VAL-007	M-09-VAL-007	30400	30000	-10.41	-10.62	0.2705	0.07116	-10.59	-10.51	M-09-VAL-007D22	FALSE	NA	NA
2	3	D	D	23	23			NeutralControl	NeutralControl	M-09-VAL-007	M-09-VAL-007	31300	30600	-7.812	-8.667	-2.256	-3.081	-5.608	-5.565	M-09-VAL-007D23	FALSE	NA	NA
2	3	D	D	24	24			InhibitorControl	InhibitorControl	M-09-VAL-007	M-09-VAL-007	1310	930	-100.4	-100.8	-100.4	-100.8	0	0	M-09-VAL-007D24	FALSE	NA	NA
2	3	E	E	1	1			NeutralControl	NeutralControl	M-09-VAL-007	M-09-VAL-007	36200	34200	7.441	2.516	3.392	-1.198	4	3.969	M-09-VAL-007E1	FALSE	NA	NA
2	3	E	E	2	2			NeutralControl	NeutralControl	M-09-VAL-007	M-09-VAL-007	33300	32200	-1.346	-3.79	3.715	1.242	-4.816	-4.779	M-09-VAL-007E2	FALSE	NA	NA
2	3	E	E	3	3	BRD-K15567837-001-10-4	BRD-K15567837-001-10-4	Compound	Compound	M-09-VAL-007	M-09-VAL-007	31400	29300	-7.317	-12.55	2.526	-3.193	-9.544	-9.47	M-09-VAL-007E3	FALSE	12492	Diuretics
2	3	E	E	4	4	BRD-K56515112-001-11-7	BRD-K56515112-001-11-7	Compound	Compound	M-09-VAL-007	M-09-VAL-007	25200	25300	-26.56	-25.07	-18.88	-17.21	-9.31	-9.239	M-09-VAL-007E4	FALSE	247839	Glucocorticoids
2	3	E	E	5	5	BRD-K95867891-001-08-8	BRD-K95867891-001-08-8	Compound	Compound	M-09-VAL-007	M-09-VAL-007	30600	28100	-9.762	-16.46	5.228	-2.536	-14.21	-14.1	M-09-VAL-007E5	FALSE	6852392	NA
2	3	E	E	6	6	BRD-K69412430-001-08-3	BRD-K69412430-001-08-3	Compound	Compound	M-09-VAL-007	M-09-VAL-007	34100	33500	1.067	0.2485	11.35	10.51	-9.208	-9.137	M-09-VAL-007E6	FALSE	546	Enzyme Inhibitors; Enzyme Inhibitors; Antiviral Agents; Reverse Transcriptase Inhibitors
2	3	E	E	7	7			Compound	Compound	M-09-VAL-007	M-09-VAL-007	30000	31300	-11.74	-6.368	-0.323	5.749	-11.39	-11.3	M-09-VAL-007E7	FALSE	NA	NA
2	3	E	E	8	8			Compound	Compound	M-09-VAL-007	M-09-VAL-007	32500	33900	-4.007	1.491	11.28	17.64	-13.73	-13.63	M-09-VAL-007E8	FALSE	NA	NA
2	3	E	E	9	9			Compound	Compound	M-09-VAL-007	M-09-VAL-007	31000	28900	-8.462	-13.95	7.329	0.9396	-14.69	-14.58	M-09-VAL-007E9	FALSE	NA	NA
2	3	E	E	10	10			Compound	Compound	M-09-VAL-007	M-09-VAL-007	31600	32900	-6.761	-1.553	2.168	7.916	-8.679	-8.612	M-09-VAL-007E10	FALSE	NA	NA
2	3	E	E	11	11			Compound	Compound	M-09-VAL-007	M-09-VAL-007	32600	30100	-3.697	-10.19	11.13	3.701	-13.34	-13.24	M-09-VAL-007E11	FALSE	NA	NA
2	3	E	E	12	12			Compound	Compound	M-09-VAL-007	M-09-VAL-007	36000	32300	6.73	-3.231	18.88	7.885	-10.23	-10.15	M-09-VAL-007E12	FALSE	NA	NA
2	3	E	E	13	13			Compound	Compound	M-09-VAL-007	M-09-VAL-007	29900	29800	-11.87	-11.21	0.4399	1.201	-12.19	-12.09	M-09-VAL-007E13	FALSE	NA	NA
2	3	E	E	14	14			Compound	Compound	M-09-VAL-007	M-09-VAL-007	33100	32500	-2.181	-2.734	8.444	7.89	-9.764	-9.689	M-09-VAL-007E14	FALSE	NA	NA
2	3	E	E	15	15			Compound	Compound	M-09-VAL-007	M-09-VAL-007	28800	30800	-15.39	-7.953	-3.055	5.439	-12.64	-12.55	M-09-VAL-007E15	FALSE	NA	NA
2	3	E	E	16	16			Compound	Compound	M-09-VAL-007	M-09-VAL-007	34400	30400	1.81	-9.258	12.01	-0.06812	-9.08	-9.01	M-09-VAL-007E16	FALSE	NA	NA
2	3	E	E	17	17			Compound	Compound	M-09-VAL-007	M-09-VAL-007	29400	29800	-13.6	-11.12	-1.079	1.759	-12.59	-12.49	M-09-VAL-007E17	FALSE	NA	NA
2	3	E	E	18	18			Compound	Compound	M-09-VAL-007	M-09-VAL-007	37200	34900	10.44	4.784	20.22	14.16	-8.124	-8.061	M-09-VAL-007E18	FALSE	NA	NA
2	3	E	E	19	19			Compound	Compound	M-09-VAL-007	M-09-VAL-007	30100	32200	-11.34	-3.541	-2.808	5.767	-8.699	-8.632	M-09-VAL-007E19	FALSE	NA	NA
2	3	E	E	20	20			Compound	Compound	M-09-VAL-007	M-09-VAL-007	36700	34900	8.957	4.66	19.97	15.33	-9.181	-9.11	M-09-VAL-007E20	FALSE	NA	NA
2	3	E	E	21	21			Compound	Compound	M-09-VAL-007	M-09-VAL-007	30000	30900	-11.68	-7.766	-0.5963	3.822	-11.08	-11	M-09-VAL-007E21	FALSE	NA	NA
2	3	E	E	22	22			Compound	Compound	M-09-VAL-007	M-09-VAL-007	36600	34500	8.864	3.479	13.75	8.241	-4.249	-4.216	M-09-VAL-007E22	FALSE	NA	NA
2	3	E	E	23	23			NeutralControl	NeutralControl	M-09-VAL-007	M-09-VAL-007	32700	34200	-3.202	2.672	1.153	7.383	-4.236	-4.203	M-09-VAL-007E23	FALSE	NA	NA
2	3	E	E	24	24			InhibitorControl	InhibitorControl	M-09-VAL-007	M-09-VAL-007	1510	1180	-99.83	-100	-99.83	-100	0	0	M-09-VAL-007E24	FALSE	NA	NA
2	3	F	F	1	1			NeutralControl	NeutralControl	M-09-VAL-007	M-09-VAL-007	37300	37900	10.84	13.95	0.6157	3.649	10.25	10.17	M-09-VAL-007F1	FALSE	NA	NA
2	3	F	F	2	2			NeutralControl	NeutralControl	M-09-VAL-007	M-09-VAL-007	33200	32300	-1.841	-3.293	3.999	2.551	-5.554	-5.512	M-09-VAL-007F2	FALSE	NA	NA
2	3	F	F	3	3	BRD-K57886322-001-11-7	BRD-K57886322-001-11-7	Compound	Compound	M-09-VAL-007	M-09-VAL-007	29000	26300	-14.87	-22.09	-7.531	-15.3	-7.836	-7.775	M-09-VAL-007F3	FALSE	9642	Anti-Inflammatory Agents; Anti-Inflammatory Agents; Anti-Allergic Agents; Glucocorticoids
2	3	F	F	4	4	BRD-K35189033-001-12-1	BRD-K35189033-001-12-1	Compound	Compound	M-09-VAL-007	M-09-VAL-007	30100	28000	-11.43	-16.65	-0.8243	-6.609	-10.63	-10.54	M-09-VAL-007F4	FALSE	13109	Contraceptive Agents, Female; Contraceptive Agents, Female; Contraceptives, Oral, Synthetic
2	3	F	F	5	5	BRD-K92840759-001-08-9	BRD-K92840759-001-08-9	Compound	Compound	M-09-VAL-007	M-09-VAL-007	31500	33600	-6.977	0.7766	0.4338	8.855	-7.311	-7.255	M-09-VAL-007F5	FALSE	148737	NA
2	3	F	F	6	6	BRD-K12637676-001-08-6	BRD-K12637676-001-08-6	Compound	Compound	M-09-VAL-007	M-09-VAL-007	39800	38300	18.77	15.32	30.56	26.87	-9.06	-8.99	M-09-VAL-007F6	FALSE	637760	NA
2	3	F	F	7	7			Compound	Compound	M-09-VAL-007	M-09-VAL-007	33400	30700	-1.222	-8.388	5.965	-1.627	-6.73	-6.678	M-09-VAL-007F7	FALSE	NA	NA
2	3	F	F	8	8			Compound	Compound	M-09-VAL-007	M-09-VAL-007	29900	29000	-11.93	-13.73	1.802	-0.2595	-13.43	-13.33	M-09-VAL-007F8	FALSE	NA	NA
2	3	F	F	9	9			Compound	Compound	M-09-VAL-007	M-09-VAL-007	33900	33200	0.4486	-0.5592	11	9.95	-9.478	-9.405	M-09-VAL-007F9	FALSE	NA	NA
2	3	F	F	10	10			Compound	Compound	M-09-VAL-007	M-09-VAL-007	31200	29000	-7.905	-13.51	4.857	-1.471	-12.13	-12.04	M-09-VAL-007F10	FALSE	NA	NA
2	3	F	F	11	11			Compound	Compound	M-09-VAL-007	M-09-VAL-007	32400	32400	-4.285	-2.982	9.679	11.2	-12.72	-12.62	M-09-VAL-007F11	FALSE	NA	NA
2	3	F	F	12	12			Compound	Compound	M-09-VAL-007	M-09-VAL-007	29500	29400	-13.2	-12.24	-0.9829	0.1228	-12.26	-12.17	M-09-VAL-007F12	FALSE	NA	NA
2	3	F	F	13	13			Compound	Compound	M-09-VAL-007	M-09-VAL-007	32500	32200	-4.007	-3.541	6.513	7.081	-9.836	-9.76	M-09-VAL-007F13	FALSE	NA	NA
2	3	F	F	14	14			Compound	Compound	M-09-VAL-007	M-09-VAL-007	31900	29700	-5.894	-11.34	6.273	0.1872	-11.41	-11.32	M-09-VAL-007F14	FALSE	NA	NA
2	3	F	F	15	15			Compound	Compound	M-09-VAL-007	M-09-VAL-007	31200	32700	-7.843	-2.05	2.5	8.967	-10.04	-9.958	M-09-VAL-007F15	FALSE	NA	NA
2	3	F	F	16	16			Compound	Compound	M-09-VAL-007	M-09-VAL-007	30900	29800	-8.834	-11.21	1.997	-0.6163	-10.56	-10.48	M-09-VAL-007F16	FALSE	NA	NA
2	3	F	F	17	17			Compound	Compound	M-09-VAL-007	M-09-VAL-007	31800	31500	-6.173	-5.778	1.468	1.963	-7.466	-7.408	M-09-VAL-007F17	FALSE	NA	NA
2	3	F	F	18	18			Compound	Compound	M-09-VAL-007	M-09-VAL-007	36300	29000	7.874	-13.51	24.65	0.08086	-13.51	-13.41	M-09-VAL-007F18	FALSE	NA	NA
2	3	F	F	19	19			Compound	Compound	M-09-VAL-007	M-09-VAL-007	20600	33100	-40.64	-0.932	-33.62	10.5	-10.28	-10.2	M-09-VAL-007F19	FALSE	NA	NA
2	3	F	F	20	20			Compound	Compound	M-09-VAL-007	M-09-VAL-007	30400	28700	-10.44	-14.45	3.476	-1.11	-13.41	-13.3	M-09-VAL-007F20	FALSE	NA	NA
2	3	F	F	21	21			Compound	Compound	M-09-VAL-007	M-09-VAL-007	33400	33500	-1.129	0.497	7.138	8.97	-7.67	-7.611	M-09-VAL-007F21	FALSE	NA	NA
2	3	F	F	22	22			Compound	Compound	M-09-VAL-007	M-09-VAL-007	32100	29100	-5.244	-13.23	5.88	-2.969	-10.47	-10.38	M-09-VAL-007F22	FALSE	NA	NA
2	3	F	F	23	23			NeutralControl	NeutralControl	M-09-VAL-007	M-09-VAL-007	35700	34200	5.956	2.485	12.1	8.528	-5.433	-5.391	M-09-VAL-007F23	FALSE	NA	NA
2	3	F	F	24	24			InhibitorControl	InhibitorControl	M-09-VAL-007	M-09-VAL-007	1250	1020	-100.6	-100.5	-100.6	-100.5	0	0	M-09-VAL-007F24	FALSE	NA	NA
2	3	G	G	1	1			NeutralControl	NeutralControl	M-09-VAL-007	M-09-VAL-007	34800	36000	3.079	8.263	-0.06971	5.122	3.229	3.204	M-09-VAL-007G1	FALSE	NA	NA
2	3	G	G	2	2			NeutralControl	NeutralControl	M-09-VAL-007	M-09-VAL-007	32700	32000	-3.295	-4.163	1.612	0.7935	-4.761	-4.725	M-09-VAL-007G2	FALSE	NA	NA
2	3	G	G	3	3	BRD-K60237333-001-13-1	BRD-K60237333-001-13-1	Compound	Compound	M-09-VAL-007	M-09-VAL-007	30100	27800	-11.31	-17.46	1.235	-5.729	-12.33	-12.24	M-09-VAL-007G3	FALSE	938	Vasodilator Agents; Vasodilator Agents; Vitamin B Complex; Hypolipidemic Agents
2	3	G	G	4	4	BRD-K81144366-003-11-4	BRD-K81144366-003-11-4	Compound	Compound	M-09-VAL-007	M-09-VAL-007	30400	28800	-10.54	-14.38	2.355	-2.005	-12.54	-12.44	M-09-VAL-007G4	FALSE	6420039	Vasodilator Agents; Vasodilator Agents; Sympatholytics; Miotics; Adrenergic alpha-Antagonists
2	3	G	G	5	5	BRD-K09416995-001-17-5	BRD-K09416995-001-17-5	Compound	Compound	M-09-VAL-007	M-09-VAL-007	30700	27800	-9.638	-17.33	10.54	1.166	-18.27	-18.13	M-09-VAL-007G5	TRUE	53232	Anticholesteremic Agents; Anticholesteremic Agents; Hydroxymethylglutaryl-CoA Reductase Inhibitors
2	3	G	G	6	6	BRD-K26104851-001-08-8	BRD-K26104851-001-08-8	Compound	Compound	M-09-VAL-007	M-09-VAL-007	28200	27500	-17.16	-18.3	-1.023	-2.398	-16.23	-16.11	M-09-VAL-007G6	FALSE	13764	NA
2	3	G	G	7	7			Compound	Compound	M-09-VAL-007	M-09-VAL-007	28500	27500	-16.26	-18.2	1.345	-1.021	-17.32	-17.19	M-09-VAL-007G7	FALSE	NA	NA
2	3	G	G	8	8			Compound	Compound	M-09-VAL-007	M-09-VAL-007	30000	31000	-11.59	-7.518	-0.05189	4.557	-11.48	-11.39	M-09-VAL-007G8	FALSE	NA	NA
2	3	G	G	9	9			Compound	Compound	M-09-VAL-007	M-09-VAL-007	28200	28000	-17.37	-16.59	-0.1572	0.7527	-17.18	-17.05	M-09-VAL-007G9	FALSE	NA	NA
2	3	G	G	10	10			Compound	Compound	M-09-VAL-007	M-09-VAL-007	31900	29200	-5.956	-13.02	6.811	-1.141	-11.92	-11.83	M-09-VAL-007G10	FALSE	NA	NA
2	3	G	G	11	11			Compound	Compound	M-09-VAL-007	M-09-VAL-007	29100	28400	-14.5	-15.47	1.132	-0.02318	-15.4	-15.28	M-09-VAL-007G11	FALSE	NA	NA
2	3	G	G	12	12			Compound	Compound	M-09-VAL-007	M-09-VAL-007	30500	29100	-10.29	-13.17	2.051	-1.188	-12.04	-11.94	M-09-VAL-007G12	FALSE	NA	NA
2	3	G	G	13	13			Compound	Compound	M-09-VAL-007	M-09-VAL-007	29800	29000	-12.3	-13.73	5.743	4.008	-17.04	-16.91	M-09-VAL-007G13	FALSE	NA	NA
2	3	G	G	14	14			Compound	Compound	M-09-VAL-007	M-09-VAL-007	30400	31100	-10.44	-7.145	-1.361	2.308	-9.133	-9.063	M-09-VAL-007G14	FALSE	NA	NA
2	3	G	G	15	15			Compound	Compound	M-09-VAL-007	M-09-VAL-007	28800	27300	-15.39	-18.86	0.01446	-4.063	-15.34	-15.22	M-09-VAL-007G15	FALSE	NA	NA
2	3	G	G	16	16			Compound	Compound	M-09-VAL-007	M-09-VAL-007	30100	29100	-11.31	-13.23	0.8486	-1.305	-11.99	-11.9	M-09-VAL-007G16	FALSE	NA	NA
2	3	G	G	17	17			Compound	Compound	M-09-VAL-007	M-09-VAL-007	30300	28700	-10.78	-14.66	5.957	1.371	-15.77	-15.65	M-09-VAL-007G17	FALSE	NA	NA
2	3	G	G	18	18			Compound	Compound	M-09-VAL-007	M-09-VAL-007	30100	29200	-11.31	-12.86	0.2853	-1.433	-11.5	-11.41	M-09-VAL-007G18	FALSE	NA	NA
2	3	G	G	19	19			Compound	Compound	M-09-VAL-007	M-09-VAL-007	29400	27000	-13.41	-19.88	2.581	-5.042	-15.55	-15.43	M-09-VAL-007G19	FALSE	NA	NA
2	3	G	G	20	20			Compound	Compound	M-09-VAL-007	M-09-VAL-007	30500	29900	-10.19	-10.72	-0.1811	-0.7166	-9.964	-9.887	M-09-VAL-007G20	FALSE	NA	NA
2	3	G	G	21	21			Compound	Compound	M-09-VAL-007	M-09-VAL-007	29000	28500	-14.68	-15.07	-0.3287	-0.7764	-14.33	-14.22	M-09-VAL-007G21	FALSE	NA	NA
2	3	G	G	22	22			Compound	Compound	M-09-VAL-007	M-09-VAL-007	31200	30800	-7.967	-7.922	-0.713	-0.5963	-7.235	-7.179	M-09-VAL-007G22	FALSE	NA	NA
2	3	G	G	23	23			NeutralControl	NeutralControl	M-09-VAL-007	M-09-VAL-007	31000	30000	-8.679	-10.62	0.06972	-2	-8.675	-8.608	M-09-VAL-007G23	FALSE	NA	NA
2	3	G	G	24	24			InhibitorControl	InhibitorControl	M-09-VAL-007	M-09-VAL-007	1120	1050	-101	-100.4	-101	-100.4	0	0	M-09-VAL-007G24	FALSE	NA	NA
2	3	H	H	1	1			NeutralControl	NeutralControl	M-09-VAL-007	M-09-VAL-007	34000	35200	0.8199	5.685	-4.816	-0.03999	5.99	5.943	M-09-VAL-007H1	FALSE	NA	NA
2	3	H	H	2	2			NeutralControl	NeutralControl	M-09-VAL-007	M-09-VAL-007	32300	30900	-4.471	-7.673	1.737	-1.587	-6.036	-5.989	M-09-VAL-007H2	FALSE	NA	NA
2	3	H	H	3	3	BRD-K40045530-001-08-4	BRD-K40045530-001-08-4	Compound	Compound	M-09-VAL-007	M-09-VAL-007	33000	31100	-2.491	-7.207	2.671	-2.198	-4.962	-4.924	M-09-VAL-007H3	FALSE	92824	NA
2	3	H	H	4	4	BRD-K91263825-003-11-5	BRD-K91263825-003-11-5	Compound	Compound	M-09-VAL-007	M-09-VAL-007	31100	29300	-8.4	-12.58	6.264	1.453	-13.77	-13.67	M-09-VAL-007H4	FALSE	441358	Adrenergic Uptake Inhibitors; Adrenergic Uptake Inhibitors; Antidepressive Agents, Tricyclic
2	3	H	H	5	5	BRD-K81130846-001-10-9	BRD-K81130846-001-10-9	Compound	Compound	M-09-VAL-007	M-09-VAL-007	30100	30100	-11.43	-10.22	-0.9246	0.4629	-10.54	-10.45	M-09-VAL-007H5	FALSE	5147	Anti-Inflammatory Agents, Non-Steroidal
2	3	H	H	6	6	BRD-K35941380-050-13-9	BRD-K35941380-050-13-9	Compound	Compound	M-09-VAL-007	M-09-VAL-007	31300	31000	-7.72	-7.549	6.052	6.27	-12.95	-12.85	M-09-VAL-007H6	FALSE	16682331	NA
2	3	H	H	7	7			Compound	Compound	M-09-VAL-007	M-09-VAL-007	31500	29100	-7.194	-13.17	3.05	-3.517	-9.886	-9.81	M-09-VAL-007H7	FALSE	NA	NA
2	3	H	H	8	8			Compound	Compound	M-09-VAL-007	M-09-VAL-007	29200	31000	-14.28	-7.269	-1.958	6.035	-12.49	-12.39	M-09-VAL-007H8	FALSE	NA	NA
2	3	H	H	9	9			Compound	Compound	M-09-VAL-007	M-09-VAL-007	30700	28700	-9.669	-14.54	3.731	-1.813	-12.87	-12.77	M-09-VAL-007H9	FALSE	NA	NA
2	3	H	H	10	10			Compound	Compound	M-09-VAL-007	M-09-VAL-007	30500	27600	-10.23	-17.83	4.648	-4.161	-14.18	-14.07	M-09-VAL-007H10	FALSE	NA	NA
2	3	H	H	11	11			Compound	Compound	M-09-VAL-007	M-09-VAL-007	31600	30800	-6.884	-7.922	4.332	3.216	-10.7	-10.62	M-09-VAL-007H11	FALSE	NA	NA
2	3	H	H	12	12			Compound	Compound	M-09-VAL-007	M-09-VAL-007	30600	28600	-9.947	-14.73	4.407	-1.09	-13.71	-13.6	M-09-VAL-007H12	FALSE	NA	NA
2	3	H	H	13	13			Compound	Compound	M-09-VAL-007	M-09-VAL-007	31800	30500	-5.987	-9.102	6.886	3.392	-12.01	-11.92	M-09-VAL-007H13	FALSE	NA	NA
2	3	H	H	14	14			Compound	Compound	M-09-VAL-007	M-09-VAL-007	29000	30200	-14.84	-9.941	-0.4167	5.271	-14.41	-14.3	M-09-VAL-007H14	FALSE	NA	NA
2	3	H	H	15	15			Compound	Compound	M-09-VAL-007	M-09-VAL-007	31000	30400	-8.586	-9.195	0.1609	-0.4489	-8.665	-8.598	M-09-VAL-007H15	FALSE	NA	NA
2	3	H	H	16	16			Compound	Compound	M-09-VAL-007	M-09-VAL-007	31000	29400	-8.462	-12.4	7.097	2.529	-14.51	-14.4	M-09-VAL-007H16	FALSE	NA	NA
2	3	H	H	17	17			Compound	Compound	M-09-VAL-007	M-09-VAL-007	30600	29900	-9.947	-10.9	4.035	2.951	-13.4	-13.3	M-09-VAL-007H17	FALSE	NA	NA
2	3	H	H	18	18			Compound	Compound	M-09-VAL-007	M-09-VAL-007	29000	30400	-14.87	-9.413	-0.4956	5.84	-14.38	-14.27	M-09-VAL-007H18	FALSE	NA	NA
2	3	H	H	19	19			Compound	Compound	M-09-VAL-007	M-09-VAL-007	30000	30600	-11.62	-8.636	-1.097	2.263	-10.57	-10.48	M-09-VAL-007H19	FALSE	NA	NA
2	3	H	H	20	20			Compound	Compound	M-09-VAL-007	M-09-VAL-007	29400	29000	-13.66	-13.51	0.3972	0.5719	-13.94	-13.83	M-09-VAL-007H20	FALSE	NA	NA
2	3	H	H	21	21			Compound	Compound	M-09-VAL-007	M-09-VAL-007	30400	31400	-10.32	-6.275	-0.5572	3.956	-9.747	-9.671	M-09-VAL-007H21	FALSE	NA	NA
2	3	H	H	22	22			Compound	Compound	M-09-VAL-007	M-09-VAL-007	29800	30700	-12.3	-8.388	-3.201	1.147	-9.318	-9.246	M-09-VAL-007H22	FALSE	NA	NA
2	3	H	H	23	23			NeutralControl	NeutralControl	M-09-VAL-007	M-09-VAL-007	33600	31200	-0.5415	-6.741	5.31	-1.156	-5.498	-5.455	M-09-VAL-007H23	FALSE	NA	NA
2	3	H	H	24	24			InhibitorControl	InhibitorControl	M-09-VAL-007	M-09-VAL-007	1440	1150	-100	-100.1	-100	-100.1	0	0	M-09-VAL-007H24	FALSE	NA	NA
2	3	I	I	1	1			NeutralControl	NeutralControl	M-09-VAL-007	M-09-VAL-007	36400	36900	8.06	10.9	-0.1439	2.684	8.298	8.234	M-09-VAL-007I1	FALSE	NA	NA
2	3	I	I	2	2			NeutralControl	NeutralControl	M-09-VAL-007	M-09-VAL-007	33800	32200	0.04641	-3.635	2.335	-1.316	-2.166	-2.149	M-09-VAL-007I2	FALSE	NA	NA
2	3	I	I	3	3	BRD-A98505837-003-08-6	BRD-A98505837-003-08-6	Compound	Compound	M-09-VAL-007	M-09-VAL-007	30600	28800	-9.947	-14.2	4.671	-0.2307	-13.93	-13.82	M-09-VAL-007I3	FALSE	197763	NA
2	3	I	I	4	4	BRD-A24381660-001-08-7	BRD-A24381660-001-08-7	Compound	Compound	M-09-VAL-007	M-09-VAL-007	29600	28600	-12.82	-14.73	-4.805	-6.821	-8.338	-8.273	M-09-VAL-007I4	FALSE	216284	Estrogens, Non-Steroidal
2	3	I	I	5	5	BRD-K18757346-001-10-2	BRD-K18757346-001-10-2	Compound	Compound	M-09-VAL-007	M-09-VAL-007	30200	29700	-11.09	-11.46	0.7033	0.3133	-11.65	-11.56	M-09-VAL-007I5	FALSE	5311493	Vasoconstrictor Agents; Vasoconstrictor Agents; Oxidants
2	3	I	I	6	6	BRD-K35667410-001-08-7	BRD-K35667410-001-08-7	Compound	Compound	M-09-VAL-007	M-09-VAL-007	29000	26700	-14.81	-20.69	-5.465	-11.93	-9.788	-9.712	M-09-VAL-007I6	FALSE	6852390	NA
2	3	I	I	7	7			Compound	Compound	M-09-VAL-007	M-09-VAL-007	29800	28000	-12.42	-16.68	1.834	-3.085	-13.95	-13.84	M-09-VAL-007I7	FALSE	NA	NA
2	3	I	I	8	8			Compound	Compound	M-09-VAL-007	M-09-VAL-007	30700	31600	-9.452	-5.436	-0.05203	4.416	-9.337	-9.265	M-09-VAL-007I8	FALSE	NA	NA
2	3	I	I	9	9			Compound	Compound	M-09-VAL-007	M-09-VAL-007	28600	29800	-15.89	-11.09	-3.382	2.11	-12.86	-12.76	M-09-VAL-007I9	FALSE	NA	NA
2	3	I	I	10	10			Compound	Compound	M-09-VAL-007	M-09-VAL-007	32400	32400	-4.378	-3.169	3.446	4.822	-7.505	-7.447	M-09-VAL-007I10	FALSE	NA	NA
2	3	I	I	11	11			Compound	Compound	M-09-VAL-007	M-09-VAL-007	29200	28200	-14.19	-15.97	-0.8312	-2.87	-13.4	-13.29	M-09-VAL-007I11	FALSE	NA	NA
2	3	I	I	12	12			Compound	Compound	M-09-VAL-007	M-09-VAL-007	31600	29700	-6.884	-11.49	2.423	-2.577	-9.029	-8.959	M-09-VAL-007I12	FALSE	NA	NA
2	3	I	I	13	13			Compound	Compound	M-09-VAL-007	M-09-VAL-007	30700	28600	-9.421	-14.73	3.808	-2.219	-12.7	-12.6	M-09-VAL-007I13	FALSE	NA	NA
2	3	I	I	14	14			Compound	Compound	M-09-VAL-007	M-09-VAL-007	32300	30500	-4.502	-8.978	1.138	-3.511	-5.508	-5.466	M-09-VAL-007I14	FALSE	NA	NA
2	3	I	I	15	15			Compound	Compound	M-09-VAL-007	M-09-VAL-007	28800	30100	-15.36	-10.1	-5.868	0.001188	-9.991	-9.914	M-09-VAL-007I15	FALSE	NA	NA
2	3	I	I	16	16			Compound	Compound	M-09-VAL-007	M-09-VAL-007	30700	31900	-9.638	-4.753	-4.548	0.6848	-5.25	-5.209	M-09-VAL-007I16	FALSE	NA	NA
2	3	I	I	17	17			Compound	Compound	M-09-VAL-007	M-09-VAL-007	28800	28400	-15.3	-15.59	-6.666	-6.947	-9.154	-9.083	M-09-VAL-007I17	FALSE	NA	NA
2	3	I	I	18	18			Compound	Compound	M-09-VAL-007	M-09-VAL-007	30800	31800	-9.112	-4.939	-3.644	0.8512	-5.594	-5.551	M-09-VAL-007I18	FALSE	NA	NA
2	3	I	I	19	19			Compound	Compound	M-09-VAL-007	M-09-VAL-007	29600	28400	-12.82	-15.41	-0.1045	-3.033	-12.67	-12.57	M-09-VAL-007I19	FALSE	NA	NA
2	3	I	I	20	20			Compound	Compound	M-09-VAL-007	M-09-VAL-007	30100	30300	-11.28	-9.568	-2.201	-0.2746	-9.204	-9.133	M-09-VAL-007I20	FALSE	NA	NA
2	3	I	I	21	21			Compound	Compound	M-09-VAL-007	M-09-VAL-007	29800	29500	-12.36	-11.99	-3.449	-2.996	-9.148	-9.077	M-09-VAL-007I21	FALSE	NA	NA
2	3	I	I	22	22			Compound	Compound	M-09-VAL-007	M-09-VAL-007	32500	30200	-4.007	-9.755	0.4506	-5.465	-4.366	-4.333	M-09-VAL-007I22	FALSE	NA	NA
2	3	I	I	23	23			NeutralControl	NeutralControl	M-09-VAL-007	M-09-VAL-007	31100	30400	-8.308	-9.133	-0.5385	-1.369	-7.74	-7.68	M-09-VAL-007I23	FALSE	NA	NA
2	3	I	I	24	24			InhibitorControl	InhibitorControl	M-09-VAL-007	M-09-VAL-007	1470	1030	-99.95	-100.5	-99.95	-100.5	0	0	M-09-VAL-007I24	FALSE	NA	NA
2	3	J	J	1	1			NeutralControl	NeutralControl	M-09-VAL-007	M-09-VAL-007	35900	35600	6.606	6.959	-5.707	-5.181	13.11	13.01	M-09-VAL-007J1	FALSE	NA	NA
2	3	J	J	2	2			NeutralControl	NeutralControl	M-09-VAL-007	M-09-VAL-007	31800	32100	-6.08	-4.132	-2.533	-0.4155	-3.562	-3.535	M-09-VAL-007J2	FALSE	NA	NA
2	3	J	J	3	3	BRD-A59174698-003-10-2	BRD-A59174698-003-10-2	Compound	Compound	M-09-VAL-007	M-09-VAL-007	33600	31100	-0.6343	-6.959	3.294	-3.175	-3.736	-3.707	M-09-VAL-007J3	FALSE	6603122	Adrenergic beta-2 Receptor Agonists; Adrenergic beta-2 Receptor Agonists; Tocolytic Agents; Sympathomimetics
2	3	J	J	4	4	BRD-A14208071-004-08-1	BRD-A14208071-004-08-1	Compound	Compound	M-09-VAL-007	M-09-VAL-007	26200	25100	-23.59	-25.78	-14.06	-16.5	-10.95	-10.86	M-09-VAL-007J4	FALSE	5748	Muscarinic Antagonists; Muscarinic Antagonists; Parasympatholytics; Mydriatics
2	3	J	J	5	5	BRD-M39850804-001-08-7	BRD-M39850804-001-08-7	Compound	Compound	M-09-VAL-007	M-09-VAL-007	32200	31600	-4.78	-5.468	2.361	1.698	-6.914	-6.861	M-09-VAL-007J5	FALSE	151689	Trypanocidal Agents; Trypanocidal Agents; Antineoplastic Agents
2	3	J	J	6	6	BRD-A49860485-001-08-4	BRD-A49860485-001-08-4	Compound	Compound	M-09-VAL-007	M-09-VAL-007	31100	28800	-8.369	-14.23	2.137	-4.326	-10.23	-10.15	M-09-VAL-007J6	FALSE	7153	Herbicides
2	3	J	J	7	7			Compound	Compound	M-09-VAL-007	M-09-VAL-007	30900	28400	-8.834	-15.38	1.871	-5.372	-10.45	-10.37	M-09-VAL-007J7	FALSE	NA	NA
2	3	J	J	8	8			Compound	Compound	M-09-VAL-007	M-09-VAL-007	30700	30800	-9.638	-8.015	-0.8329	0.9963	-8.808	-8.74	M-09-VAL-007J8	FALSE	NA	NA
2	3	J	J	9	9			Compound	Compound	M-09-VAL-007	M-09-VAL-007	31200	30000	-8.091	-10.41	0.1091	-2.346	-8.123	-8.06	M-09-VAL-007J9	FALSE	NA	NA
2	3	J	J	10	10			Compound	Compound	M-09-VAL-007	M-09-VAL-007	30100	30000	-11.25	-10.56	-0.5463	0.2538	-10.69	-10.61	M-09-VAL-007J10	FALSE	NA	NA
2	3	J	J	11	11			Compound	Compound	M-09-VAL-007	M-09-VAL-007	30900	28300	-8.926	-15.69	-0.8324	-8.116	-8.09	-8.028	M-09-VAL-007J11	FALSE	NA	NA
2	3	J	J	12	12			Compound	Compound	M-09-VAL-007	M-09-VAL-007	30600	30000	-9.793	-10.5	2.038	1.272	-11.54	-11.45	M-09-VAL-007J12	FALSE	NA	NA
2	3	J	J	13	13			Compound	Compound	M-09-VAL-007	M-09-VAL-007	31400	30900	-7.225	-7.766	0.7821	0.2589	-7.878	-7.818	M-09-VAL-007J13	FALSE	NA	NA
2	3	J	J	14	14			Compound	Compound	M-09-VAL-007	M-09-VAL-007	30600	29500	-9.793	-12.12	0.373	-2.159	-10.06	-9.985	M-09-VAL-007J14	FALSE	NA	NA
2	3	J	J	15	15			Compound	Compound	M-09-VAL-007	M-09-VAL-007	32500	30200	-4.007	-9.972	5.127	-1.326	-8.639	-8.572	M-09-VAL-007J15	FALSE	NA	NA
2	3	J	J	16	16			Compound	Compound	M-09-VAL-007	M-09-VAL-007	31200	28900	-8.091	-13.86	2.693	-3.682	-10.45	-10.37	M-09-VAL-007J16	FALSE	NA	NA
2	3	J	J	17	17			Compound	Compound	M-09-VAL-007	M-09-VAL-007	30500	28600	-10.07	-14.97	1.433	-4.041	-11.28	-11.2	M-09-VAL-007J17	FALSE	NA	NA
2	3	J	J	18	18			Compound	Compound	M-09-VAL-007	M-09-VAL-007	30000	30700	-11.83	-8.45	1.256	5.14	-12.87	-12.77	M-09-VAL-007J18	FALSE	NA	NA
2	3	J	J	19	19			Compound	Compound	M-09-VAL-007	M-09-VAL-007	30000	30700	-11.71	-8.263	-2.506	1.334	-9.363	-9.291	M-09-VAL-007J19	FALSE	NA	NA
2	3	J	J	20	20			Compound	Compound	M-09-VAL-007	M-09-VAL-007	29900	29800	-11.93	-11.25	-0.01083	0.7852	-11.85	-11.76	M-09-VAL-007J20	FALSE	NA	NA
2	3	J	J	21	21			Compound	Compound	M-09-VAL-007	M-09-VAL-007	31500	28700	-7.194	-14.63	1.825	-6.256	-8.796	-8.728	M-09-VAL-007J21	FALSE	NA	NA
2	3	J	J	22	22			Compound	Compound	M-09-VAL-007	M-09-VAL-007	30600	30900	-9.916	-7.86	-1.305	0.9958	-8.652	-8.585	M-09-VAL-007J22	FALSE	NA	NA
2	3	J	J	23	23			NeutralControl	NeutralControl	M-09-VAL-007	M-09-VAL-007	30900	31000	-9.05	-7.456	-5.031	-3.278	-4.15	-4.118	M-09-VAL-007J23	FALSE	NA	NA
2	3	J	J	24	24			InhibitorControl	InhibitorControl	M-09-VAL-007	M-09-VAL-007	1340	1170	-100.4	-100.1	-100.4	-100.1	0	0	M-09-VAL-007J24	FALSE	NA	NA
2	3	K	K	1	1			NeutralControl	NeutralControl	M-09-VAL-007	M-09-VAL-007	36300	36300	7.936	9.133	-0.9134	0.3822	9.011	8.941	M-09-VAL-007K1	FALSE	NA	NA
2	3	K	K	2	2			NeutralControl	NeutralControl	M-09-VAL-007	M-09-VAL-007	35600	30900	5.616	-7.766	5.528	-7.723	0.1583	0.1571	M-09-VAL-007K2	FALSE	NA	NA
2	3	K	K	3	3	BRD-K07753030-003-09-3	BRD-K07753030-003-09-3	Compound	Compound	M-09-VAL-007	M-09-VAL-007	31000	29300	-8.586	-12.61	0.04306	-4.294	-8.557	-8.491	M-09-VAL-007K3	FALSE	71417	Vitamin B Complex; Vitamin B Complex; Anti-Arrhythmia Agents
2	3	K	K	4	4	BRD-K01674964-001-10-9	BRD-K01674964-001-10-9	Compound	Compound	M-09-VAL-007	M-09-VAL-007	31200	30200	-7.967	-9.941	-0.2635	-2.333	-7.654	-7.595	M-09-VAL-007K4	FALSE	774	Histamine Agonists
2	3	K	K	5	5	BRD-A38582748-001-09-8	BRD-A38582748-001-09-8	Compound	Compound	M-09-VAL-007	M-09-VAL-007	30000	26100	-11.74	-22.68	-1.973	-14.03	-9.89	-9.814	M-09-VAL-007K5	FALSE	41368	Fungicides, Industrial
2	3	K	K	6	6	BRD-K22680237-001-09-4	BRD-K22680237-001-09-4	Compound	Compound	M-09-VAL-007	M-09-VAL-007	33000	35300	-2.274	5.809	0.3194	8.727	-2.512	-2.493	M-09-VAL-007K6	FALSE	28446	NA
2	3	K	K	7	7			Compound	Compound	M-09-VAL-007	M-09-VAL-007	29800	29500	-12.24	-12.12	-2.33	-2.156	-10.07	-9.988	M-09-VAL-007K7	FALSE	NA	NA
2	3	K	K	8	8			Compound	Compound	M-09-VAL-007	M-09-VAL-007	32000	32800	-5.492	-1.709	-1.256	2.788	-4.216	-4.183	M-09-VAL-007K8	FALSE	NA	NA
2	3	K	K	9	9			Compound	Compound	M-09-VAL-007	M-09-VAL-007	31100	29500	-8.246	-12.12	0.7036	-3.476	-8.821	-8.753	M-09-VAL-007K9	FALSE	NA	NA
2	3	K	K	10	10			Compound	Compound	M-09-VAL-007	M-09-VAL-007	34800	31200	3.264	-6.897	3.222	-6.813	0.116	0.1151	M-09-VAL-007K10	FALSE	NA	NA
2	3	K	K	11	11			Compound	Compound	M-09-VAL-007	M-09-VAL-007	30300	29100	-10.81	-13.23	-0.05608	-2.721	-10.7	-10.61	M-09-VAL-007K11	FALSE	NA	NA
2	3	K	K	12	12			Compound	Compound	M-09-VAL-007	M-09-VAL-007	33200	32800	-1.748	-1.709	-0.2238	-0.06668	-1.453	-1.442	M-09-VAL-007K12	FALSE	NA	NA
2	3	K	K	13	13			Compound	Compound	M-09-VAL-007	M-09-VAL-007	31200	30900	-8.06	-7.86	-0.397	-0.1157	-7.623	-7.564	M-09-VAL-007K13	FALSE	NA	NA
2	3	K	K	14	14			Compound	Compound	M-09-VAL-007	M-09-VAL-007	34400	35100	1.965	5.374	1.483	5.016	0.5512	0.5469	M-09-VAL-007K14	FALSE	NA	NA
2	3	K	K	15	15			Compound	Compound	M-09-VAL-007	M-09-VAL-007	32300	29600	-4.595	-11.74	2.313	-5.262	-6.689	-6.637	M-09-VAL-007K15	FALSE	NA	NA
2	3	K	K	16	16			Compound	Compound	M-09-VAL-007	M-09-VAL-007	34100	34100	0.9437	2.175	2.123	3.492	-1.082	-1.073	M-09-VAL-007K16	FALSE	NA	NA
2	3	K	K	17	17			Compound	Compound	M-09-VAL-007	M-09-VAL-007	31100	29900	-8.431	-10.9	-0.161	-2.79	-8.215	-8.151	M-09-VAL-007K17	FALSE	NA	NA
2	3	K	K	18	18			Compound	Compound	M-09-VAL-007	M-09-VAL-007	32700	32900	-3.202	-1.46	-2.797	-0.9238	-0.3406	-0.3379	M-09-VAL-007K18	FALSE	NA	NA
2	3	K	K	19	19			Compound	Compound	M-09-VAL-007	M-09-VAL-007	30300	30900	-10.63	-7.642	-3.113	0.1764	-7.676	-7.617	M-09-VAL-007K19	FALSE	NA	NA
2	3	K	K	20	20			Compound	Compound	M-09-VAL-007	M-09-VAL-007	33700	31400	-0.2011	-6.027	0.2571	-5.475	-0.3819	-0.3789	M-09-VAL-007K20	FALSE	NA	NA
2	3	K	K	21	21			Compound	Compound	M-09-VAL-007	M-09-VAL-007	29400	30100	-13.63	-10.13	-4.725	-0.8309	-9.258	-9.187	M-09-VAL-007K21	FALSE	NA	NA
2	3	K	K	22	22			Compound	Compound	M-09-VAL-007	M-09-VAL-007	35200	36000	4.44	8.139	0.04426	3.76	4.473	4.439	M-09-VAL-007K22	FALSE	NA	NA
2	3	K	K	23	23			NeutralControl	NeutralControl	M-09-VAL-007	M-09-VAL-007	32000	31800	-5.492	-5.033	-1.09	-0.5181	-4.376	-4.342	M-09-VAL-007K23	FALSE	NA	NA
2	3	K	K	24	24			InhibitorControl	InhibitorControl	M-09-VAL-007	M-09-VAL-007	1310	1350	-100.4	-99.5	-100.4	-99.5	0	0	M-09-VAL-007K24	FALSE	NA	NA
2	3	L	L	1	1			NeutralControl	NeutralControl	M-09-VAL-007	M-09-VAL-007	40100	40000	19.54	20.57	-1.199	-0.08078	21.07	20.91	M-09-VAL-007L1	FALSE	NA	NA
2	3	L	L	2	2			NeutralControl	NeutralControl	M-09-VAL-007	M-09-VAL-007	33400	33800	-1.284	1.398	-2.68	0.1054	1.51	1.498	M-09-VAL-007L2	FALSE	NA	NA
2	3	L	L	3	3	BRD-K37264083-045-08-4	BRD-K37264083-045-08-4	Compound	Compound	M-09-VAL-007	M-09-VAL-007	34600	33700	2.614	1.025	-0.09705	-1.499	2.792	2.77	M-09-VAL-007L3	FALSE	6852409	NA
2	3	L	L	4	4	BRD-K28143534-003-12-7	BRD-K28143534-003-12-7	Compound	Compound	M-09-VAL-007	M-09-VAL-007	33600	32700	-0.6652	-1.988	3.716	2.435	-4.159	-4.127	M-09-VAL-007L4	FALSE	13770	Serotonin Antagonists; Serotonin Antagonists; Gastrointestinal Agents; Histamine H1 Antagonists; Antipruritics; Anti-Allergic Agents
2	3	L	L	5	5	BRD-A03240123-001-08-1	BRD-A03240123-001-08-1	Compound	Compound	M-09-VAL-007	M-09-VAL-007	33300	30800	-1.439	-7.922	0.01713	-6.448	-1.381	-1.371	M-09-VAL-007L5	FALSE	2920668	NA
2	3	L	L	6	6	BRD-A41020680-003-12-4	BRD-A41020680-003-12-4	Compound	Compound	M-09-VAL-007	M-09-VAL-007	32000	30100	-5.492	-10.34	1.179	-3.931	-6.526	-6.476	M-09-VAL-007L6	FALSE	6602603	NA
2	3	L	L	7	7			Compound	Compound	M-09-VAL-007	M-09-VAL-007	31100	31500	-8.308	-5.747	-6.694	-3.98	-1.65	-1.637	M-09-VAL-007L7	FALSE	NA	NA
2	3	L	L	8	8			Compound	Compound	M-09-VAL-007	M-09-VAL-007	32300	29900	-4.657	-10.87	1.003	-5.489	-5.535	-5.492	M-09-VAL-007L8	FALSE	NA	NA
2	3	L	L	9	9			Compound	Compound	M-09-VAL-007	M-09-VAL-007	37400	32700	11.22	-2.081	13.31	-0.1154	-1.782	-1.768	M-09-VAL-007L9	FALSE	NA	NA
2	3	L	L	10	10			Compound	Compound	M-09-VAL-007	M-09-VAL-007	33200	30200	-1.717	-9.755	8.104	-0.6497	-9.047	-8.977	M-09-VAL-007L10	FALSE	NA	NA
2	3	L	L	11	11			Compound	Compound	M-09-VAL-007	M-09-VAL-007	31000	30500	-8.462	-8.916	-4.058	-4.446	-4.511	-4.476	M-09-VAL-007L11	FALSE	NA	NA
2	3	L	L	12	12			Compound	Compound	M-09-VAL-007	M-09-VAL-007	33900	30500	0.3249	-9.071	7.936	-2.073	-7.005	-6.951	M-09-VAL-007L12	FALSE	NA	NA
2	3	L	L	13	13			Compound	Compound	M-09-VAL-007	M-09-VAL-007	32300	29800	-4.718	-11.18	0.4936	-6.23	-5.116	-5.077	M-09-VAL-007L13	FALSE	NA	NA
2	3	L	L	14	14			Compound	Compound	M-09-VAL-007	M-09-VAL-007	33100	31000	-1.996	-7.394	4.323	-1.329	-5.998	-5.952	M-09-VAL-007L14	FALSE	NA	NA
2	3	L	L	15	15			Compound	Compound	M-09-VAL-007	M-09-VAL-007	31200	31900	-7.967	-4.473	-4.469	-0.7498	-3.582	-3.554	M-09-VAL-007L15	FALSE	NA	NA
2	3	L	L	16	16			Compound	Compound	M-09-VAL-007	M-09-VAL-007	31200	30700	-8.06	-8.388	2.91	2.586	-10.61	-10.52	M-09-VAL-007L16	FALSE	NA	NA
2	3	L	L	17	17			Compound	Compound	M-09-VAL-007	M-09-VAL-007	31800	31300	-6.173	-6.524	0.5431	0.2424	-6.611	-6.56	M-09-VAL-007L17	FALSE	NA	NA
2	3	L	L	18	18			Compound	Compound	M-09-VAL-007	M-09-VAL-007	30900	28700	-8.926	-14.45	-4.645	-10.33	-4.408	-4.374	M-09-VAL-007L18	FALSE	NA	NA
2	3	L	L	19	19			Compound	Compound	M-09-VAL-007	M-09-VAL-007	32000	29300	-5.616	-12.58	1.175	-6.203	-6.646	-6.594	M-09-VAL-007L19	FALSE	NA	NA
2	3	L	L	20	20			Compound	Compound	M-09-VAL-007	M-09-VAL-007	30500	30300	-10.23	-9.475	0.2861	1.161	-10.42	-10.34	M-09-VAL-007L20	FALSE	NA	NA
2	3	L	L	21	21			Compound	Compound	M-09-VAL-007	M-09-VAL-007	33800	29800	0.07735	-11.12	5.029	-6.617	-4.653	-4.617	M-09-VAL-007L21	FALSE	NA	NA
2	3	L	L	22	22			Compound	Compound	M-09-VAL-007	M-09-VAL-007	32000	30000	-5.368	-10.44	0.6663	-4.638	-5.926	-5.88	M-09-VAL-007L22	FALSE	NA	NA
2	3	L	L	23	23			NeutralControl	NeutralControl	M-09-VAL-007	M-09-VAL-007	31900	31600	-5.956	-5.561	-4.917	-4.403	-1.015	-1.007	M-09-VAL-007L23	FALSE	NA	NA
2	3	L	L	24	24			InhibitorControl	InhibitorControl	M-09-VAL-007	M-09-VAL-007	1780	1290	-98.99	-99.69	-99	-99.69	0	0	M-09-VAL-007L24	FALSE	NA	NA
2	3	M	M	1	1			NeutralControl	NeutralControl	M-09-VAL-007	M-09-VAL-007	40000	40200	19.32	21.28	-0.3816	1.523	19.87	19.72	M-09-VAL-007M1	FALSE	NA	NA
2	3	M	M	2	2			NeutralControl	NeutralControl	M-09-VAL-007	M-09-VAL-007	37700	36800	12.21	10.62	2.203	0.956	9.88	9.804	M-09-VAL-007M2	FALSE	NA	NA
2	3	M	M	3	3	BRD-K53893978-001-11-4	BRD-K53893978-001-11-4	Compound	Compound	M-09-VAL-007	M-09-VAL-007	33400	30800	-1.191	-8.046	10.26	2.693	-10.36	-10.28	M-09-VAL-007M3	FALSE	5610	Sympathomimetics; Sympathomimetics; Adrenergic Uptake Inhibitors
2	3	M	M	4	4	BRD-A69777949-001-13-5	BRD-A69777949-001-13-5	Compound	Compound	M-09-VAL-007	M-09-VAL-007	34500	33900	2.274	1.46	0.183	-0.4709	2.165	2.148	M-09-VAL-007M4	FALSE	3374	Anti-Bacterial Agents; Anti-Bacterial Agents; Anti-Infective Agents; Anti-Infective Agents, Urinary; Nucleic Acid Synthesis Inhibitors
2	3	M	M	5	5	BRD-K19456237-001-14-4	BRD-K19456237-001-14-4	Compound	Compound	M-09-VAL-007	M-09-VAL-007	30800	29900	-9.112	-10.9	-1.615	-3.487	-7.545	-7.487	M-09-VAL-007M5	FALSE	4843	Nootropic Agents; Nootropic Agents; Neuroprotective Agents
2	3	M	M	6	6	BRD-K02699269-001-08-1	BRD-K02699269-001-08-1	Compound	Compound	M-09-VAL-007	M-09-VAL-007	35900	33500	6.575	0.497	8.308	2.255	-1.532	-1.52	M-09-VAL-007M6	FALSE	449094	NA
2	3	M	M	7	7			Compound	Compound	M-09-VAL-007	M-09-VAL-007	31800	29000	-6.235	-13.73	3.798	-4.422	-9.614	-9.539	M-09-VAL-007M7	FALSE	NA	NA
2	3	M	M	8	8			Compound	Compound	M-09-VAL-007	M-09-VAL-007	35900	33900	6.575	1.678	4.935	0.2516	1.642	1.63	M-09-VAL-007M8	FALSE	NA	NA
2	3	M	M	9	9			Compound	Compound	M-09-VAL-007	M-09-VAL-007	30900	31200	-8.834	-6.772	0.2907	2.604	-9.031	-8.961	M-09-VAL-007M9	FALSE	NA	NA
2	3	M	M	10	10			Compound	Compound	M-09-VAL-007	M-09-VAL-007	33500	35500	-0.8199	6.648	0.02203	7.682	-0.7669	-0.761	M-09-VAL-007M10	FALSE	NA	NA
2	3	M	M	11	11			Compound	Compound	M-09-VAL-007	M-09-VAL-007	29800	30500	-12.3	-9.071	-3.547	0.0398	-8.992	-8.922	M-09-VAL-007M11	FALSE	NA	NA
2	3	M	M	12	12			Compound	Compound	M-09-VAL-007	M-09-VAL-007	35100	35400	4.007	6.213	6.002	8.373	-1.813	-1.799	M-09-VAL-007M12	FALSE	NA	NA
2	3	M	M	13	13			Compound	Compound	M-09-VAL-007	M-09-VAL-007	30700	30700	-9.452	-8.263	0.8745	2.237	-10.17	-10.1	M-09-VAL-007M13	FALSE	NA	NA
2	3	M	M	14	14			Compound	Compound	M-09-VAL-007	M-09-VAL-007	35600	36200	5.647	8.823	5.127	8.432	0.5706	0.5662	M-09-VAL-007M14	FALSE	NA	NA
2	3	M	M	15	15			Compound	Compound	M-09-VAL-007	M-09-VAL-007	31100	31400	-8.153	-6.182	-1.138	1.048	-7.022	-6.968	M-09-VAL-007M15	FALSE	NA	NA
2	3	M	M	16	16			Compound	Compound	M-09-VAL-007	M-09-VAL-007	34700	35800	2.738	7.487	1.107	5.931	1.691	1.678	M-09-VAL-007M16	FALSE	NA	NA
2	3	M	M	17	17			Compound	Compound	M-09-VAL-007	M-09-VAL-007	30900	30600	-8.864	-8.76	-0.1538	0.01544	-8.655	-8.589	M-09-VAL-007M17	FALSE	NA	NA
2	3	M	M	18	18			Compound	Compound	M-09-VAL-007	M-09-VAL-007	35700	35800	6.018	7.549	2.861	4.506	3.15	3.126	M-09-VAL-007M18	FALSE	NA	NA
2	3	M	M	19	19			Compound	Compound	M-09-VAL-007	M-09-VAL-007	30800	31400	-9.236	-6.12	-1.287	2.153	-7.979	-7.917	M-09-VAL-007M19	FALSE	NA	NA
2	3	M	M	20	20			Compound	Compound	M-09-VAL-007	M-09-VAL-007	34300	35300	1.717	6.027	0.947	5.367	0.8394	0.8329	M-09-VAL-007M20	FALSE	NA	NA
2	3	M	M	21	21			Compound	Compound	M-09-VAL-007	M-09-VAL-007	30700	31800	-9.452	-5.033	-2.598	2.214	-6.959	-6.905	M-09-VAL-007M21	FALSE	NA	NA
2	3	M	M	22	22			Compound	Compound	M-09-VAL-007	M-09-VAL-007	35400	34200	5.152	2.547	5.938	3.443	-0.6697	-0.6645	M-09-VAL-007M22	FALSE	NA	NA
2	3	M	M	23	23			NeutralControl	NeutralControl	M-09-VAL-007	M-09-VAL-007	31900	33000	-5.956	-1.149	-4.146	0.8636	-1.81	-1.796	M-09-VAL-007M23	FALSE	NA	NA
2	3	M	M	24	24			InhibitorControl	InhibitorControl	M-09-VAL-007	M-09-VAL-007	4640	3230	-90.15	-93.66	-90.17	-93.67	0	0	M-09-VAL-007M24	FALSE	NA	NA
2	3	N	N	1	1			NeutralControl	NeutralControl	M-09-VAL-007	M-09-VAL-007	44100	43800	32.01	32.25	-0.4447	0.05716	32.69	32.44	M-09-VAL-007N1	FALSE	NA	NA
2	3	N	N	2	2			NeutralControl	NeutralControl	M-09-VAL-007	M-09-VAL-007	38300	35600	14.12	6.99	3.281	-3.002	10.6	10.52	M-09-VAL-007N2	FALSE	NA	NA
2	3	N	N	3	3	BRD-K44996387-005-08-9	BRD-K44996387-005-08-9	Compound	Compound	M-09-VAL-007	M-09-VAL-007	36400	35000	8.091	5.002	0.3582	-2.338	7.788	7.728	M-09-VAL-007N3	FALSE	657346	NA
2	3	N	N	4	4	BRD-A01826957-093-08-7	BRD-A01826957-093-08-7	Compound	Compound	M-09-VAL-007	M-09-VAL-007	32600	32300	-3.512	-3.417	-3.122	-2.905	-0.3266	-0.3241	M-09-VAL-007N4	FALSE	9912	Vasodilator Agents; Vasodilator Agents; Vitamin B Complex; Phosphodiesterase Inhibitors; Bronchodilator Agents; Purinergic P1 Receptor Antagonists
2	3	N	N	5	5	BRD-K32795028-001-04-2	BRD-K32795028-001-04-2	Compound	Compound	M-09-VAL-007	M-09-VAL-007	34000	34300	0.7271	2.796	-0.3428	1.844	1.15	1.141	M-09-VAL-007N5	FALSE	77918	Adrenergic alpha-Antagonists
2	3	N	N	6	6	BRD-K81672972-234-08-7	BRD-K81672972-234-08-7	Compound	Compound	M-09-VAL-007	M-09-VAL-007	32300	30900	-4.626	-7.611	-0.8623	-3.866	-3.722	-3.693	M-09-VAL-007N6	FALSE	5282415	Oxytocics; Oxytocics; Abortifacient Agents, Nonsteroidal
2	3	N	N	7	7			Compound	Compound	M-09-VAL-007	M-09-VAL-007	34400	33200	2.058	-0.497	2.412	-0.02457	-0.2714	-0.2693	M-09-VAL-007N7	FALSE	NA	NA
2	3	N	N	8	8			Compound	Compound	M-09-VAL-007	M-09-VAL-007	32500	32100	-4.007	-3.883	-0.3122	-0.08473	-3.633	-3.605	M-09-VAL-007N8	FALSE	NA	NA
2	3	N	N	9	9			Compound	Compound	M-09-VAL-007	M-09-VAL-007	32300	32100	-4.502	-3.976	-0.4677	0.1757	-3.98	-3.949	M-09-VAL-007N9	FALSE	NA	NA
2	3	N	N	10	10			Compound	Compound	M-09-VAL-007	M-09-VAL-007	33500	31700	-0.8199	-5.281	5.125	0.4919	-5.597	-5.553	M-09-VAL-007N10	FALSE	NA	NA
2	3	N	N	11	11			Compound	Compound	M-09-VAL-007	M-09-VAL-007	34000	32400	0.8199	-3.138	2.55	-1.358	-1.615	-1.603	M-09-VAL-007N11	FALSE	NA	NA
2	3	N	N	12	12			Compound	Compound	M-09-VAL-007	M-09-VAL-007	31900	30400	-5.709	-9.351	0.8072	-3.003	-6.396	-6.346	M-09-VAL-007N12	FALSE	NA	NA
2	3	N	N	13	13			Compound	Compound	M-09-VAL-007	M-09-VAL-007	33500	32300	-0.8818	-3.386	-0.1887	-2.589	-0.6194	-0.6146	M-09-VAL-007N13	FALSE	NA	NA
2	3	N	N	14	14			Compound	Compound	M-09-VAL-007	M-09-VAL-007	31600	32600	-6.822	-2.299	-0.09356	4.821	-6.665	-6.614	M-09-VAL-007N14	FALSE	NA	NA
2	3	N	N	15	15			Compound	Compound	M-09-VAL-007	M-09-VAL-007	34000	33400	0.758	0.1864	3.216	2.745	-2.311	-2.293	M-09-VAL-007N15	FALSE	NA	NA
2	3	N	N	16	16			Compound	Compound	M-09-VAL-007	M-09-VAL-007	31200	32800	-7.967	-1.802	-1.321	5.349	-6.662	-6.61	M-09-VAL-007N16	FALSE	NA	NA
2	3	N	N	17	17			Compound	Compound	M-09-VAL-007	M-09-VAL-007	33300	32100	-1.377	-4.132	0.841	-1.864	-2.127	-2.11	M-09-VAL-007N17	FALSE	NA	NA
2	3	N	N	18	18			Compound	Compound	M-09-VAL-007	M-09-VAL-007	31400	31000	-7.472	-7.549	-0.1377	-0.1522	-7.275	-7.219	M-09-VAL-007N18	FALSE	NA	NA
2	3	N	N	19	19			Compound	Compound	M-09-VAL-007	M-09-VAL-007	32800	32100	-3.017	-4.101	-0.1446	-1.154	-2.803	-2.781	M-09-VAL-007N19	FALSE	NA	NA
2	3	N	N	20	20			Compound	Compound	M-09-VAL-007	M-09-VAL-007	31700	32600	-6.482	-2.578	-0.1768	4.06	-6.246	-6.197	M-09-VAL-007N20	FALSE	NA	NA
2	3	N	N	21	21			Compound	Compound	M-09-VAL-007	M-09-VAL-007	33500	31300	-0.9437	-6.368	3.172	-2.374	-3.922	-3.892	M-09-VAL-007N21	FALSE	NA	NA
2	3	N	N	22	22			Compound	Compound	M-09-VAL-007	M-09-VAL-007	31700	31200	-6.482	-6.648	0.3286	0.2245	-6.72	-6.668	M-09-VAL-007N22	FALSE	NA	NA
2	3	N	N	23	23			NeutralControl	NeutralControl	M-09-VAL-007	M-09-VAL-007	33300	32500	-1.532	-2.61	-0.4504	-1.421	-1.011	-1.003	M-09-VAL-007N23	FALSE	NA	NA
2	3	N	N	24	24			InhibitorControl	InhibitorControl	M-09-VAL-007	M-09-VAL-007	1920	1830	-98.56	-98.01	-98.56	-98.01	0	0	M-09-VAL-007N24	FALSE	NA	NA
2	3	O	O	1	1			NeutralControl	NeutralControl	M-09-VAL-007	M-09-VAL-007	48600	48200	45.87	46.13	1.792	2.346	43.45	43.11	M-09-VAL-007O1	FALSE	NA	NA
2	3	O	O	2	2			NeutralControl	NeutralControl	M-09-VAL-007	M-09-VAL-007	42800	40800	28.05	23.05	4.94	1.086	22.16	21.99	M-09-VAL-007O2	FALSE	NA	NA
2	3	O	O	3	3	BRD-A30977374-001-08-1	BRD-A30977374-001-08-1	Compound	Compound	M-09-VAL-007	M-09-VAL-007	33200	34600	-1.686	3.666	-5.698	-0.3956	4.323	4.29	M-09-VAL-007O3	FALSE	4485	Vasodilator Agents; Vasodilator Agents; Tocolytic Agents; Calcium Channel Blockers
2	3	O	O	4	4	BRD-K39835372-001-08-2	BRD-K39835372-001-08-2	Compound	Compound	M-09-VAL-007	M-09-VAL-007	51100	51700	53.7	56.94	35.21	38.35	13.92	13.81	M-09-VAL-007O4	FALSE	20415	NA
2	3	O	O	5	5	BRD-K35856663-001-08-0	BRD-K35856663-001-08-0	Compound	Compound	M-09-VAL-007	M-09-VAL-007	33100	31900	-2.027	-4.598	0.8813	-1.659	-2.811	-2.789	M-09-VAL-007O5	FALSE	1474	Indicators and Reagents; Indicators and Reagents; Chelating Agents
2	3	O	O	6	6			Compound	Compound	M-09-VAL-007	M-09-VAL-007	37100	34600	10.13	3.697	5.846	-0.1904	4.139	4.107	M-09-VAL-007O6	FALSE	NA	NA
2	3	O	O	7	7			Compound	Compound	M-09-VAL-007	M-09-VAL-007	32200	31000	-4.78	-7.549	-2.998	-5.709	-1.761	-1.747	M-09-VAL-007O7	FALSE	NA	NA
2	3	O	O	8	8			Compound	Compound	M-09-VAL-007	M-09-VAL-007	37500	37100	11.56	11.46	8.291	8.363	3.102	3.078	M-09-VAL-007O8	FALSE	NA	NA
2	3	O	O	9	9			Compound	Compound	M-09-VAL-007	M-09-VAL-007	32200	31100	-4.997	-7.207	-3.133	-5.277	-1.848	-1.833	M-09-VAL-007O9	FALSE	NA	NA
2	3	O	O	10	10			Compound	Compound	M-09-VAL-007	M-09-VAL-007	36800	34300	9.267	2.951	4.543	-1.349	4.606	4.571	M-09-VAL-007O10	FALSE	NA	NA
2	3	O	O	11	11			Compound	Compound	M-09-VAL-007	M-09-VAL-007	33900	32300	0.2321	-3.386	2.005	-1.561	-1.665	-1.652	M-09-VAL-007O11	FALSE	NA	NA
2	3	O	O	12	12			Compound	Compound	M-09-VAL-007	M-09-VAL-007	35600	36800	5.678	10.62	0.4844	5.372	5.249	5.209	M-09-VAL-007O12	FALSE	NA	NA
2	3	O	O	13	13			Compound	Compound	M-09-VAL-007	M-09-VAL-007	33200	33400	-1.934	0.06213	0.1904	2.343	-2.047	-2.031	M-09-VAL-007O13	FALSE	NA	NA
2	3	O	O	14	14			Compound	Compound	M-09-VAL-007	M-09-VAL-007	37400	35000	11.15	5.157	4.679	-0.809	6.278	6.23	M-09-VAL-007O14	FALSE	NA	NA
2	3	O	O	15	15			Compound	Compound	M-09-VAL-007	M-09-VAL-007	33300	32100	-1.532	-4.132	2.567	-0.03958	-3.928	-3.898	M-09-VAL-007O15	FALSE	NA	NA
2	3	O	O	16	16			Compound	Compound	M-09-VAL-007	M-09-VAL-007	37000	35400	9.886	6.213	1.947	-1.287	7.875	7.815	M-09-VAL-007O16	FALSE	NA	NA
2	3	O	O	17	17			Compound	Compound	M-09-VAL-007	M-09-VAL-007	33200	32100	-1.748	-4.039	-1.02	-3.207	-0.6604	-0.6553	M-09-VAL-007O17	FALSE	NA	NA
2	3	O	O	18	18			Compound	Compound	M-09-VAL-007	M-09-VAL-007	36300	37700	7.751	13.45	2.179	7.776	5.538	5.495	M-09-VAL-007O18	FALSE	NA	NA
2	3	O	O	19	19			Compound	Compound	M-09-VAL-007	M-09-VAL-007	31400	31600	-7.472	-5.654	-5.514	-3.551	-1.993	-1.977	M-09-VAL-007O19	FALSE	NA	NA
2	3	O	O	20	20			Compound	Compound	M-09-VAL-007	M-09-VAL-007	35200	35300	4.409	6.027	-0.118	1.597	4.612	4.576	M-09-VAL-007O20	FALSE	NA	NA
2	3	O	O	21	21			Compound	Compound	M-09-VAL-007	M-09-VAL-007	32800	32100	-3.017	-4.101	-4.062	-5.004	1.164	1.155	M-09-VAL-007O21	FALSE	NA	NA
2	3	O	O	22	22			Compound	Compound	M-09-VAL-007	M-09-VAL-007	37900	35600	12.61	6.99	4.532	-0.5146	7.822	7.762	M-09-VAL-007O22	FALSE	NA	NA
2	3	O	O	23	23			NeutralControl	NeutralControl	M-09-VAL-007	M-09-VAL-007	32200	33200	-4.997	-0.4349	-7.102	-2.494	2.337	2.318	M-09-VAL-007O23	FALSE	NA	NA
2	3	O	O	24	24			InhibitorControl	InhibitorControl	M-09-VAL-007	M-09-VAL-007	5410	5140	-87.76	-87.73	-87.79	-87.74	0	0	M-09-VAL-007O24	FALSE	NA	NA
2	3	P	P	1	1			NeutralControl	NeutralControl	M-09-VAL-007	M-09-VAL-007	55900	59400	68.3	80.71	-0.696	7.216	69.59	69.06	M-09-VAL-007P1	FALSE	NA	NA
2	3	P	P	2	2			NeutralControl	NeutralControl	M-09-VAL-007	M-09-VAL-007	44000	46900	31.64	41.97	-5.721	2.129	39.63	39.32	M-09-VAL-007P2	FALSE	NA	NA
2	3	P	P	3	3	BRD-K32891457-001-08-0	BRD-K32891457-001-08-0	Compound	Compound	M-09-VAL-007	M-09-VAL-007	40800	42600	21.86	28.61	-11.52	-6.222	37.63	37.34	M-09-VAL-007P3	FALSE	440707	NA
2	3	P	P	4	4	BRD-K34428485-001-09-3	BRD-K34428485-001-09-3	Compound	Compound	M-09-VAL-007	M-09-VAL-007	32300	31600	-4.595	-5.499	-20.85	-21.37	20.4	20.24	M-09-VAL-007P4	FALSE	5328770	Antineoplastic Agents; Antineoplastic Agents; Enzyme Inhibitors
2	3	P	P	5	5	BRD-A21858158-001-14-4	BRD-A21858158-001-14-4	Compound	Compound	M-09-VAL-007	M-09-VAL-007	41600	40000	24.27	20.66	1.799	-0.9161	22.19	22.02	M-09-VAL-007P5	FALSE	4891	Anthelmintics
2	3	P	P	6	6			Compound	Compound	M-09-VAL-007	M-09-VAL-007	37000	37300	9.886	12.12	-5.715	-3.555	16.59	16.47	M-09-VAL-007P6	FALSE	NA	NA
2	3	P	P	7	7			Compound	Compound	M-09-VAL-007	M-09-VAL-007	39600	37400	17.87	12.61	-0.007912	-4.254	17.97	17.83	M-09-VAL-007P7	FALSE	NA	NA
2	3	P	P	8	8			Compound	Compound	M-09-VAL-007	M-09-VAL-007	37800	37500	12.42	12.92	-5.396	-4.726	18.88	18.73	M-09-VAL-007P8	FALSE	NA	NA
2	3	P	P	9	9			Compound	Compound	M-09-VAL-007	M-09-VAL-007	38500	39700	14.46	19.57	-3.294	1.3	18.43	18.29	M-09-VAL-007P9	FALSE	NA	NA
2	3	P	P	10	10			Compound	Compound	M-09-VAL-007	M-09-VAL-007	37000	36100	9.855	8.543	-0.6249	-1.615	10.63	10.54	M-09-VAL-007P10	FALSE	NA	NA
2	3	P	P	11	11			Compound	Compound	M-09-VAL-007	M-09-VAL-007	40900	40900	22.11	23.24	-0.5321	0.6696	22.85	22.67	M-09-VAL-007P11	FALSE	NA	NA
2	3	P	P	12	12			Compound	Compound	M-09-VAL-007	M-09-VAL-007	39500	37300	17.81	12.3	-0.02698	-4.488	17.93	17.79	M-09-VAL-007P12	FALSE	NA	NA
2	3	P	P	13	13			Compound	Compound	M-09-VAL-007	M-09-VAL-007	40900	40200	21.98	21.06	0.9126	0.4089	20.98	20.82	M-09-VAL-007P13	FALSE	NA	NA
2	3	P	P	14	14			Compound	Compound	M-09-VAL-007	M-09-VAL-007	37300	36400	10.84	9.289	0.3391	-0.874	10.56	10.47	M-09-VAL-007P14	FALSE	NA	NA
2	3	P	P	15	15			Compound	Compound	M-09-VAL-007	M-09-VAL-007	39000	38500	16.2	15.97	-0.1093	-0.07025	16.41	16.29	M-09-VAL-007P15	FALSE	NA	NA
2	3	P	P	16	16			Compound	Compound	M-09-VAL-007	M-09-VAL-007	36200	36000	7.379	8.139	-0.9307	-0.03855	8.467	8.402	M-09-VAL-007P16	FALSE	NA	NA
2	3	P	P	17	17			Compound	Compound	M-09-VAL-007	M-09-VAL-007	38100	38500	13.47	15.94	-1.985	0.3887	15.85	15.73	M-09-VAL-007P17	FALSE	NA	NA
2	3	P	P	18	18			Compound	Compound	M-09-VAL-007	M-09-VAL-007	37900	36100	12.86	8.295	1.804	-2.125	10.95	10.86	M-09-VAL-007P18	FALSE	NA	NA
2	3	P	P	19	19			Compound	Compound	M-09-VAL-007	M-09-VAL-007	38600	39000	14.81	17.37	-0.17	2.302	15.09	14.97	M-09-VAL-007P19	FALSE	NA	NA
2	3	P	P	20	20			Compound	Compound	M-09-VAL-007	M-09-VAL-007	35200	36800	4.502	10.62	-8.844	-3.248	14.67	14.56	M-09-VAL-007P20	FALSE	NA	NA
2	3	P	P	21	21			Compound	Compound	M-09-VAL-007	M-09-VAL-007	39500	37000	17.78	11.34	3.031	-2.406	14.42	14.3	M-09-VAL-007P21	FALSE	NA	NA
2	3	P	P	22	22			Compound	Compound	M-09-VAL-007	M-09-VAL-007	38000	34800	12.98	4.256	1.199	-6.448	11.73	11.64	M-09-VAL-007P22	FALSE	NA	NA
2	3	P	P	23	23			NeutralControl	NeutralControl	M-09-VAL-007	M-09-VAL-007	38000	38500	12.98	15.87	-0.7317	2.051	13.9	13.79	M-09-VAL-007P23	FALSE	NA	NA
2	3	P	P	24	24			InhibitorControl	InhibitorControl	M-09-VAL-007	M-09-VAL-007	1190	1200	-100.8	-99.97	-100.8	-99.97	0	0	M-09-VAL-007P24	FALSE	NA	NA
4	5	A	A	1	1			NeutralControl	NeutralControl	M-09-VAL-006	M-09-VAL-006	35200	33100	7.379	-0.3453	0.2766	-8.899	7.163	7.207	M-09-VAL-006A1	FALSE	NA	NA
4	5	A	A	2	2			NeutralControl	NeutralControl	M-09-VAL-006	M-09-VAL-006	33900	35900	3.343	8.286	3.569	6.301	-0.1455	-0.1464	M-09-VAL-006A2	FALSE	NA	NA
4	5	A	A	3	3	BRD-K71799949-001-15-8	BRD-K71799949-001-15-8	Compound	Compound	M-09-VAL-006	M-09-VAL-006	31600	30400	-4.005	-8.757	0.4923	-6.402	-4.407	-4.434	M-09-VAL-006A3	FALSE	2554	Analgesics, Non-Narcotic; Analgesics, Non-Narcotic; Antimanic Agents; Anticonvulsants
4	5	A	A	4	4	BRD-K17717706-001-08-5	BRD-K17717706-001-08-5	Compound	Compound	M-09-VAL-006	M-09-VAL-006	45500	47000	39.89	43.13	47.28	47.63	-5.008	-5.039	M-09-VAL-006A4	FALSE	888575	NA
4	5	A	A	5	5	BRD-A75455249-001-10-3	BRD-A75455249-001-10-3	Compound	Compound	M-09-VAL-006	M-09-VAL-006	32400	31900	-1.64	-4.08	4.23	-0.3962	-5.572	-5.606	M-09-VAL-006A5	FALSE	5369129	Anti-Anxiety Agents; Anti-Anxiety Agents; Anticonvulsants
4	5	A	A	6	6	BRD-K77342198-034-08-5	BRD-K77342198-034-08-5	Compound	Compound	M-09-VAL-006	M-09-VAL-006	31200	30500	-5.361	-8.569	1.399	-3.992	-6.602	-6.643	M-09-VAL-006A6	FALSE	16682710	NA
4	5	A	A	7	7	BRD-A31521121-001-13-2	BRD-A31521121-001-13-2	Compound	Compound	M-09-VAL-006	M-09-VAL-006	31100	30000	-5.582	-10.01	-0.1093	-6.702	-5.41	-5.443	M-09-VAL-006A7	FALSE	4107	Expectorants; Expectorants; Muscle Relaxants, Central
4	5	A	A	8	8	BRD-A89441918-001-08-1	BRD-A89441918-001-08-1	Compound	Compound	M-09-VAL-006	M-09-VAL-006	33500	34300	1.861	3.484	2.113	1.617	-0.1749	-0.176	M-09-VAL-006A8	FALSE	3333309	NA
4	5	A	A	9	9	BRD-K26367341-001-08-9	BRD-K26367341-001-08-9	Compound	Compound	M-09-VAL-006	M-09-VAL-006	32100	31100	-2.523	-6.78	-1.178	-7.418	-1.288	-1.296	M-09-VAL-006A9	FALSE	24239	NA
4	5	A	A	10	10	BRD-K47277407-001-09-4	BRD-K47277407-001-09-4	Compound	Compound	M-09-VAL-006	M-09-VAL-006	33700	34100	2.649	2.668	3.278	1.185	-0.5371	-0.5404	M-09-VAL-006A10	FALSE	2235946	NA
4	5	A	A	11	11	BRD-K47467075-001-11-8	BRD-K47467075-001-11-8	Compound	Compound	M-09-VAL-006	M-09-VAL-006	32900	30500	-0.03154	-8.6	0.2374	-10.23	-0.1954	-0.1966	M-09-VAL-006A11	FALSE	64961	Mutagens; Mutagens; Neurotoxins
4	5	A	A	12	12	BRD-K05682795-001-08-7	BRD-K05682795-001-08-7	Compound	Compound	M-09-VAL-006	M-09-VAL-006	38100	38000	16.43	14.88	6.173	2.554	9.761	9.822	M-09-VAL-006A12	FALSE	853026	NA
4	5	A	A	13	13	BRD-A74269027-003-11-1	BRD-A74269027-003-11-1	Compound	Compound	M-09-VAL-006	M-09-VAL-006	33500	31100	1.892	-6.717	2.305	-8.253	-0.3314	-0.3334	M-09-VAL-006A13	FALSE	11368	Vasodilator Agents; Vasodilator Agents; Tocolytic Agents; Adrenergic beta-Agonists; Sympathomimetics
4	5	A	A	14	14	BRD-K39349579-001-08-5	BRD-K39349579-001-08-5	Compound	Compound	M-09-VAL-006	M-09-VAL-006	34000	34600	3.437	4.206	-0.5564	-1.892	4.092	4.117	M-09-VAL-006A14	FALSE	743938	NA
4	5	A	A	15	15	BRD-K15639401-001-09-9	BRD-K15639401-001-09-9	Compound	Compound	M-09-VAL-006	M-09-VAL-006	30300	31100	-8.231	-6.717	-2.908	-3.296	-5.408	-5.441	M-09-VAL-006A15	FALSE	8768	Anticoagulants
4	5	A	A	16	16	BRD-K80702605-001-08-1	BRD-K80702605-001-08-1	Compound	Compound	M-09-VAL-006	M-09-VAL-006	35400	37200	7.852	12.49	7.707	10.04	0.2077	0.209	M-09-VAL-006A16	FALSE	1583356	NA
4	5	A	A	17	17	BRD-K30697463-001-08-5	BRD-K30697463-001-08-5	Compound	Compound	M-09-VAL-006	M-09-VAL-006	22200	23100	-33.65	-31.95	-31.56	-31.23	-2.932	-2.95	M-09-VAL-006A17	FALSE	5311067	Anti-Inflammatory Agents; Anti-Inflammatory Agents; Antineoplastic Agents, Hormonal; Antiemetics; Glucocorticoids
4	5	A	A	18	18	BRD-A36617287-001-08-3	BRD-A36617287-001-08-3	Compound	Compound	M-09-VAL-006	M-09-VAL-006	32400	34800	-1.577	4.865	-0.1696	4.191	-1.338	-1.346	M-09-VAL-006A18	FALSE	16188422	NA
4	5	A	A	19	19	BRD-A22248686-001-08-0	BRD-A22248686-001-08-0	Compound	Compound	M-09-VAL-006	M-09-VAL-006	29700	30100	-10.09	-9.887	-5.931	-7.621	-4.343	-4.37	M-09-VAL-006A19	FALSE	92926	NA
4	5	A	A	20	20	BRD-K88776483-001-08-4	BRD-K88776483-001-08-4	Compound	Compound	M-09-VAL-006	M-09-VAL-006	30900	31600	-6.086	-4.991	-0.5983	-1.465	-5.451	-5.485	M-09-VAL-006A20	FALSE	669243	NA
4	5	A	A	21	21	BRD-K45664306-001-08-9	BRD-K45664306-001-08-9	Compound	Compound	M-09-VAL-006	M-09-VAL-006	18800	18500	-44.43	-46.36	-42.26	-45.37	-3.598	-3.62	M-09-VAL-006A21	FALSE	5834	Anti-Inflammatory Agents
4	5	A	A	22	22	BRD-A73439795-001-08-1	BRD-A73439795-001-08-1	Compound	Compound	M-09-VAL-006	M-09-VAL-006	32800	33200	-0.2208	-0.1883	1.253	-0.7793	-1.384	-1.393	M-09-VAL-006A22	FALSE	3728944	NA
4	5	A	A	23	23			NeutralControl	NeutralControl	M-09-VAL-006	M-09-VAL-006	33500	31900	1.955	-4.049	1.441	-6.492	0.5811	0.5847	M-09-VAL-006A23	FALSE	NA	NA
4	5	A	A	24	24			InhibitorControl	InhibitorControl	M-09-VAL-006	M-09-VAL-006	1120	1300	-100.1	-100.2	-100.1	-100.2	0	0	M-09-VAL-006A24	FALSE	NA	NA
4	5	B	B	1	1			NeutralControl	NeutralControl	M-09-VAL-006	M-09-VAL-006	33500	31000	1.924	-6.874	3.904	-6.99	-1.838	-1.849	M-09-VAL-006B1	FALSE	NA	NA
4	5	B	B	2	2			NeutralControl	NeutralControl	M-09-VAL-006	M-09-VAL-006	30400	28600	-7.726	-14.66	2.326	-7.204	-9.767	-9.827	M-09-VAL-006B2	FALSE	NA	NA
4	5	B	B	3	3	BRD-K56745457-001-08-9	BRD-K56745457-001-08-9	Compound	Compound	M-09-VAL-006	M-09-VAL-006	33900	33000	3.311	-0.8475	13.87	7.127	-9.25	-9.307	M-09-VAL-006B3	FALSE	5901	Antimetabolites, Antineoplastic; Antimetabolites, Antineoplastic; Dermatologic Agents
4	5	B	B	4	4	BRD-K42766645-001-08-5	BRD-K42766645-001-08-5	Compound	Compound	M-09-VAL-006	M-09-VAL-006	26900	26100	-18.86	-22.32	-5.592	-11.34	-13.96	-14.05	M-09-VAL-006B4	FALSE	16188826	NA
4	5	B	B	5	5	BRD-A33607158-001-08-3	BRD-A33607158-001-08-3	Compound	Compound	M-09-VAL-006	M-09-VAL-006	28000	27600	-15.36	-17.7	-0.9339	-5.531	-14.49	-14.58	M-09-VAL-006B5	FALSE	4615770	NA
4	5	B	B	6	6	BRD-K92407341-001-08-2	BRD-K92407341-001-08-2	Compound	Compound	M-09-VAL-006	M-09-VAL-006	30700	31100	-6.969	-6.623	6.169	4.465	-12.34	-12.41	M-09-VAL-006B6	FALSE	2033707	NA
4	5	B	B	7	7	BRD-K86301799-001-16-5	BRD-K86301799-001-16-5	Compound	Compound	M-09-VAL-006	M-09-VAL-006	29600	28700	-10.47	-14.34	3.769	-2.635	-13.68	-13.76	M-09-VAL-006B7	FALSE	3108	Vasodilator Agents; Vasodilator Agents; Phosphodiesterase Inhibitors; Platelet Aggregation Inhibitors
4	5	B	B	8	8	BRD-A44863846-001-08-7	BRD-A44863846-001-08-7	Compound	Compound	M-09-VAL-006	M-09-VAL-006	22800	28500	-31.85	-14.88	-20.73	-3.059	-13.84	-13.92	M-09-VAL-006B8	FALSE	2989049	NA
4	5	B	B	9	9	BRD-K72899802-001-08-6	BRD-K72899802-001-08-6	Compound	Compound	M-09-VAL-006	M-09-VAL-006	30500	32000	-7.632	-4.018	5.601	7.552	-12.49	-12.57	M-09-VAL-006B9	FALSE	12005683	NA
4	5	B	B	10	10	BRD-A29664865-001-08-4	BRD-A29664865-001-08-4	Compound	Compound	M-09-VAL-006	M-09-VAL-006	25100	27600	-24.53	-17.58	-14.53	-8.523	-11.57	-11.64	M-09-VAL-006B10	FALSE	3543999	NA
4	5	B	B	11	11	BRD-K19360254-001-08-8	BRD-K19360254-001-08-8	Compound	Compound	M-09-VAL-006	M-09-VAL-006	28700	27000	-13.06	-19.65	1.612	-7.87	-14.38	-14.47	M-09-VAL-006B11	FALSE	73453	NA
4	5	B	B	12	12	BRD-K33279109-001-08-9	BRD-K33279109-001-08-9	Compound	Compound	M-09-VAL-006	M-09-VAL-006	26100	27100	-21.26	-19.27	-10.21	-9.759	-12.19	-12.27	M-09-VAL-006B12	FALSE	2987266	NA
4	5	B	B	13	13	BRD-K11752327-001-09-5	BRD-K11752327-001-09-5	Compound	Compound	M-09-VAL-006	M-09-VAL-006	29500	28800	-10.63	-13.9	-0.4053	-5.938	-10.2	-10.26	M-09-VAL-006B13	FALSE	1996694	NA
4	5	B	B	14	14	BRD-K89220772-001-08-2	BRD-K89220772-001-08-2	Compound	Compound	M-09-VAL-006	M-09-VAL-006	29400	29700	-11.07	-11.02	0.217	-1.702	-11.2	-11.27	M-09-VAL-006B14	FALSE	645390	NA
4	5	B	B	15	15	BRD-K57495438-001-08-4	BRD-K57495438-001-08-4	Compound	Compound	M-09-VAL-006	M-09-VAL-006	28900	30300	-12.55	-9.353	-0.3406	1.254	-12.19	-12.26	M-09-VAL-006B15	FALSE	2360902	NA
4	5	B	B	16	16	BRD-K78070658-001-08-3	BRD-K78070658-001-08-3	Compound	Compound	M-09-VAL-006	M-09-VAL-006	27800	27500	-16.05	-17.92	-1.856	-5.892	-14.39	-14.48	M-09-VAL-006B16	FALSE	2733401	NA
4	5	B	B	17	17	BRD-K08035090-001-08-7	BRD-K08035090-001-08-7	Compound	Compound	M-09-VAL-006	M-09-VAL-006	33200	31500	0.883	-5.367	17.1	7.73	-13.86	-13.95	M-09-VAL-006B17	FALSE	721046	NA
4	5	B	B	18	18	BRD-K72405583-001-09-5	BRD-K72405583-001-09-5	Compound	Compound	M-09-VAL-006	M-09-VAL-006	28400	28500	-14	-14.85	0.8627	-2.063	-14.68	-14.77	M-09-VAL-006B18	FALSE	2015650	NA
4	5	B	B	19	19	BRD-A53757457-003-07-7	BRD-A53757457-003-07-7	Compound	Compound	M-09-VAL-006	M-09-VAL-006	29700	29400	-9.902	-12.08	2.765	-1.68	-12.28	-12.35	M-09-VAL-006B19	FALSE	6603179	NA
4	5	B	B	20	20	BRD-K69814247-001-08-3	BRD-K69814247-001-08-3	Compound	Compound	M-09-VAL-006	M-09-VAL-006	28400	27000	-14.06	-19.55	0.7123	-7.51	-14.62	-14.71	M-09-VAL-006B20	FALSE	722361	NA
4	5	B	B	21	21	BRD-K73673453-001-08-6	BRD-K73673453-001-08-6	Compound	Compound	M-09-VAL-006	M-09-VAL-006	30400	29900	-7.884	-10.58	4.728	-0.3197	-12	-12.07	M-09-VAL-006B21	FALSE	849264	NA
4	5	B	B	22	22	BRD-K62186573-001-08-7	BRD-K62186573-001-08-7	Compound	Compound	M-09-VAL-006	M-09-VAL-006	28300	28400	-14.35	-15.25	-1.481	-4.423	-12.99	-13.07	M-09-VAL-006B22	FALSE	254510	NA
4	5	B	B	23	23			NeutralControl	NeutralControl	M-09-VAL-006	M-09-VAL-006	29200	28200	-11.54	-15.82	-1.455	-8.052	-10.17	-10.23	M-09-VAL-006B23	FALSE	NA	NA
4	5	B	B	24	24			InhibitorControl	InhibitorControl	M-09-VAL-006	M-09-VAL-006	1200	3420	-99.87	-93.57	-99.87	-93.71	0	0	M-09-VAL-006B24	FALSE	NA	NA
4	5	C	C	1	1			NeutralControl	NeutralControl	M-09-VAL-006	M-09-VAL-006	33300	32700	1.451	-1.632	1.377	-3.717	0.1455	0.1464	M-09-VAL-006C1	FALSE	NA	NA
4	5	C	C	2	2			NeutralControl	NeutralControl	M-09-VAL-006	M-09-VAL-006	30400	31800	-7.758	-4.457	-1.522	-0.05501	-6.26	-6.299	M-09-VAL-006C2	FALSE	NA	NA
4	5	C	C	3	3	BRD-K04046242-001-11-9	BRD-K04046242-001-11-9	Compound	Compound	M-09-VAL-006	M-09-VAL-006	32900	31000	0.06307	-6.874	14.16	4.193	-12.34	-12.42	M-09-VAL-006C3	FALSE	223368	NA
4	5	C	C	4	4	BRD-K25266108-001-08-7	BRD-K25266108-001-08-7	Compound	Compound	M-09-VAL-006	M-09-VAL-006	28400	27100	-14.25	-19.15	-2.111	-9.473	-12.33	-12.41	M-09-VAL-006C4	FALSE	1179486	NA
4	5	C	C	5	5	BRD-K44932450-001-08-5	BRD-K44932450-001-08-5	Compound	Compound	M-09-VAL-006	M-09-VAL-006	26800	25500	-19.11	-24.23	-0.67	-8.676	-18.5	-18.62	M-09-VAL-006C5	FALSE	6238	Progestins
4	5	C	C	6	6	BRD-K42981106-001-08-2	BRD-K42981106-001-08-2	Compound	Compound	M-09-VAL-006	M-09-VAL-006	27300	30400	-17.47	-8.851	-8.935	-1.459	-9.275	-9.332	M-09-VAL-006C6	FALSE	753337	NA
4	5	C	C	7	7	BRD-K01824921-001-11-0	BRD-K01824921-001-11-0	Compound	Compound	M-09-VAL-006	M-09-VAL-006	22800	26200	-31.91	-22.22	-16.9	-6.988	-17.88	-17.99	M-09-VAL-006C7	FALSE	1329	Adenosine A1 Receptor Antagonists
4	5	C	C	8	8	BRD-K95984994-001-08-7	BRD-K95984994-001-08-7	Compound	Compound	M-09-VAL-006	M-09-VAL-006	23500	27900	-29.64	-16.64	-21.92	-9.384	-9.727	-9.787	M-09-VAL-006C8	FALSE	16187447	NA
4	5	C	C	9	9	BRD-K73251053-003-11-5	BRD-K73251053-003-11-5	Compound	Compound	M-09-VAL-006	M-09-VAL-006	30100	34900	-8.672	5.336	11.37	25.84	-18	-18.12	M-09-VAL-006C9	FALSE	28767	NA
4	5	C	C	10	10	BRD-K58142777-001-09-8	BRD-K58142777-001-09-8	Compound	Compound	M-09-VAL-006	M-09-VAL-006	32300	32900	-1.671	-1.004	7.195	5.765	-8.225	-8.276	M-09-VAL-006C10	FALSE	708276	NA
4	5	C	C	11	11	BRD-K53790871-001-07-8	BRD-K53790871-001-07-8	Compound	Compound	M-09-VAL-006	M-09-VAL-006	18300	20900	-45.92	-38.64	-34.9	-27.63	-16.54	-16.64	M-09-VAL-006C11	FALSE	6436	Anti-Inflammatory Agents; Anti-Inflammatory Agents; Immunosuppressive Agents; Glucocorticoids
4	5	C	C	12	12	BRD-K16409971-001-08-8	BRD-K16409971-001-08-8	Compound	Compound	M-09-VAL-006	M-09-VAL-006	24100	27500	-27.69	-18.08	-20.59	-11.86	-8.795	-8.85	M-09-VAL-006C12	FALSE	794420	NA
4	5	C	C	13	13	BRD-K85142054-001-08-1	BRD-K85142054-001-08-1	Compound	Compound	M-09-VAL-006	M-09-VAL-006	25200	28000	-24.28	-16.32	-11.66	-4.334	-14.16	-14.25	M-09-VAL-006C13	FALSE	66644	Trypanocidal Agents; Trypanocidal Agents; Antiprotozoal Agents; Antifungal Agents
4	5	C	C	14	14	BRD-K55806592-001-08-6	BRD-K55806592-001-08-6	Compound	Compound	M-09-VAL-006	M-09-VAL-006	29500	28200	-10.53	-15.76	0.3237	-7.37	-10.76	-10.83	M-09-VAL-006C14	FALSE	651760	NA
4	5	C	C	15	15	BRD-A01434304-001-09-1	BRD-A01434304-001-09-1	Compound	Compound	M-09-VAL-006	M-09-VAL-006	25600	26100	-22.93	-22.41	-12.48	-13.62	-11.81	-11.88	M-09-VAL-006C15	FALSE	2303	Vitamin B Complex; Vitamin B Complex; Calcium Channel Agonists
4	5	C	C	16	16	BRD-K07311942-001-08-3	BRD-K07311942-001-08-3	Compound	Compound	M-09-VAL-006	M-09-VAL-006	31800	30000	-3.248	-10.01	4.589	-4.646	-7.438	-7.484	M-09-VAL-006C16	FALSE	938408	NA
4	5	C	C	17	17	BRD-K95237249-001-13-3	BRD-K95237249-001-13-3	Compound	Compound	M-09-VAL-006	M-09-VAL-006	26200	26000	-20.91	-22.66	-7.998	-11.77	-13.93	-14.01	M-09-VAL-006C17	FALSE	4911	Adjuvants, Pharmaceutic; Adjuvants, Pharmaceutic; Uricosuric Agents
4	5	C	C	18	18	BRD-A13495513-001-08-7	BRD-A13495513-001-08-7	Compound	Compound	M-09-VAL-006	M-09-VAL-006	29200	29100	-11.48	-12.99	-4.787	-8.284	-6.948	-6.991	M-09-VAL-006C18	FALSE	3137720	NA
4	5	C	C	19	19	BRD-K88172511-003-08-8	BRD-K88172511-003-08-8	Compound	Compound	M-09-VAL-006	M-09-VAL-006	26400	26600	-20.5	-20.94	-7.079	-9.378	-14.34	-14.43	M-09-VAL-006C19	FALSE	5485201	Narcotic Antagonists; Narcotic Antagonists; Analgesics, Opioid
4	5	C	C	20	20	BRD-A67884321-001-08-9	BRD-A67884321-001-08-9	Compound	Compound	M-09-VAL-006	M-09-VAL-006	27900	29600	-15.64	-11.39	-6.433	-3.687	-9.753	-9.813	M-09-VAL-006C20	FALSE	12006039	NA
4	5	C	C	21	21	BRD-A87606379-001-11-7	BRD-A87606379-001-11-7	Compound	Compound	M-09-VAL-006	M-09-VAL-006	27500	27600	-17.03	-17.73	-3.734	-6.405	-13.73	-13.81	M-09-VAL-006C21	FALSE	39147	Sympatholytics; Sympatholytics; Adrenergic beta-Antagonists; Anti-Arrhythmia Agents; Antihypertensive Agents
4	5	C	C	22	22	BRD-K97190920-001-08-8	BRD-K97190920-001-08-8	Compound	Compound	M-09-VAL-006	M-09-VAL-006	29700	29800	-10.12	-10.77	-3.027	-5.642	-7.242	-7.287	M-09-VAL-006C22	FALSE	1747852	NA
4	5	C	C	23	23			NeutralControl	NeutralControl	M-09-VAL-006	M-09-VAL-006	28900	28200	-12.58	-15.88	-4.365	-9.79	-8.512	-8.565	M-09-VAL-006C23	FALSE	NA	NA
4	5	C	C	24	24			InhibitorControl	InhibitorControl	M-09-VAL-006	M-09-VAL-006	1350	1930	-99.4	-98.24	-99.4	-98.28	0	0	M-09-VAL-006C24	FALSE	NA	NA
4	5	D	D	1	1			NeutralControl	NeutralControl	M-09-VAL-006	M-09-VAL-006	32700	34500	-0.4415	4.08	-4.548	-2.275	4.372	4.399	M-09-VAL-006D1	FALSE	NA	NA
4	5	D	D	2	2			NeutralControl	NeutralControl	M-09-VAL-006	M-09-VAL-006	31200	29200	-5.172	-12.62	3.722	-6.296	-8.52	-8.573	M-09-VAL-006D2	FALSE	NA	NA
4	5	D	D	3	3	BRD-K91330564-001-08-7	BRD-K91330564-001-08-7	Compound	Compound	M-09-VAL-006	M-09-VAL-006	31800	31800	-3.532	-4.363	2.081	-0.8335	-5.434	-5.468	M-09-VAL-006D3	FALSE	6852393	NA
4	5	D	D	4	4	BRD-A49810699-001-08-1	BRD-A49810699-001-08-1	Compound	Compound	M-09-VAL-006	M-09-VAL-006	27100	27000	-18.23	-19.43	-5.653	-8.842	-13.24	-13.32	M-09-VAL-006D4	FALSE	2946417	NA
4	5	D	D	5	5	BRD-K80334323-001-11-8	BRD-K80334323-001-11-8	Compound	Compound	M-09-VAL-006	M-09-VAL-006	27200	27900	-17.75	-16.6	-9.548	-10.11	-8.972	-9.028	M-09-VAL-006D5	FALSE	6231	Contraceptives, Oral, Synthetic
4	5	D	D	6	6	BRD-K47682800-001-08-0	BRD-K47682800-001-08-0	Compound	Compound	M-09-VAL-006	M-09-VAL-006	26300	27400	-20.81	-18.42	-7.497	-6.574	-14.29	-14.38	M-09-VAL-006D6	FALSE	753426	NA
4	5	D	D	7	7	BRD-K88568253-011-11-6	BRD-K88568253-011-11-6	Compound	Compound	M-09-VAL-006	M-09-VAL-006	25300	29600	-23.94	-11.49	-14.06	-2.043	-11.36	-11.43	M-09-VAL-006D7	FALSE	9367	NA
4	5	D	D	8	8	BRD-K53835232-001-08-3	BRD-K53835232-001-08-3	Compound	Compound	M-09-VAL-006	M-09-VAL-006	25500	27000	-23.21	-19.52	-8.488	-5.975	-15.97	-16.07	M-09-VAL-006D8	FALSE	888782	NA
4	5	D	D	9	9	BRD-K19094907-004-09-6	BRD-K19094907-004-09-6	Compound	Compound	M-09-VAL-006	M-09-VAL-006	28700	28600	-13.21	-14.5	-1.045	-4.418	-12.23	-12.3	M-09-VAL-006D9	FALSE	6852386	NA
4	5	D	D	10	10	BRD-K05362997-001-09-0	BRD-K05362997-001-09-0	Compound	Compound	M-09-VAL-006	M-09-VAL-006	30000	30400	-9.208	-8.851	7.746	6.065	-15.72	-15.81	M-09-VAL-006D10	FALSE	229939	NA
4	5	D	D	11	11	BRD-K46523383-003-12-0	BRD-K46523383-003-12-0	Compound	Compound	M-09-VAL-006	M-09-VAL-006	28200	28900	-14.76	-13.65	-4.155	-4.832	-10.98	-11.05	M-09-VAL-006D11	FALSE	73957	Anesthetics, Local
4	5	D	D	12	12	BRD-K67324748-001-08-9	BRD-K67324748-001-08-9	Compound	Compound	M-09-VAL-006	M-09-VAL-006	26600	28700	-19.71	-14.28	-6.42	-2.078	-14.11	-14.19	M-09-VAL-006D12	FALSE	16187444	NA
4	5	D	D	13	13	BRD-A70083328-001-10-2	BRD-A70083328-001-10-2	Compound	Compound	M-09-VAL-006	M-09-VAL-006	23000	29200	-31.19	-12.62	-23.79	-5.243	-9.533	-9.592	M-09-VAL-006D13	FALSE	71815	Antiprotozoal Agents
4	5	D	D	14	14	BRD-K46047389-001-08-6	BRD-K46047389-001-08-6	Compound	Compound	M-09-VAL-006	M-09-VAL-006	26700	27800	-19.52	-17.14	-6.02	-5.135	-14.27	-14.36	M-09-VAL-006D14	FALSE	2275799	NA
4	5	D	D	15	15	BRD-K14395568-001-09-8	BRD-K14395568-001-09-8	Compound	Compound	M-09-VAL-006	M-09-VAL-006	27600	29700	-16.65	-11.02	-6.175	-1.839	-11.07	-11.14	M-09-VAL-006D15	FALSE	448222	Vasodilator Agents; Vasodilator Agents; Antineoplastic Agents; Anti-Arrhythmia Agents; Analgesics
4	5	D	D	16	16	BRD-K85163406-001-08-2	BRD-K85163406-001-08-2	Compound	Compound	M-09-VAL-006	M-09-VAL-006	27900	29500	-15.74	-11.71	0.4022	3.132	-16.02	-16.12	M-09-VAL-006D16	FALSE	1362254	NA
4	5	D	D	17	17	BRD-A77291778-003-13-9	BRD-A77291778-003-13-9	Compound	Compound	M-09-VAL-006	M-09-VAL-006	28000	27500	-15.33	-18.08	-5.486	-10.35	-10.32	-10.39	M-09-VAL-006D17	FALSE	22162	Muscarinic Antagonists; Muscarinic Antagonists; Parasympatholytics; Mydriatics
4	5	D	D	18	18	BRD-A42259890-001-08-5	BRD-A42259890-001-08-5	Compound	Compound	M-09-VAL-006	M-09-VAL-006	25700	26200	-22.71	-21.94	-7.185	-8.071	-16.62	-16.72	M-09-VAL-006D18	FALSE	5389736	NA
4	5	D	D	19	19	BRD-A36593373-001-08-1	BRD-A36593373-001-08-1	Compound	Compound	M-09-VAL-006	M-09-VAL-006	26500	27400	-20.18	-18.33	-12.23	-11.98	-8.948	-9.004	M-09-VAL-006D19	FALSE	3512	NA
4	5	D	D	20	20	BRD-K88794099-001-08-3	BRD-K88794099-001-08-3	Compound	Compound	M-09-VAL-006	M-09-VAL-006	19900	18900	-40.87	-44.88	-29.61	-35.58	-15.7	-15.8	M-09-VAL-006D20	FALSE	580499	NA
4	5	D	D	21	21	BRD-K59983611-001-13-6	BRD-K59983611-001-13-6	Compound	Compound	M-09-VAL-006	M-09-VAL-006	28300	27400	-14.47	-18.33	-3.999	-10.11	-10.83	-10.9	M-09-VAL-006D21	FALSE	5319	NA
4	5	D	D	22	22	BRD-A13707499-001-07-5	BRD-A13707499-001-07-5	Compound	Compound	M-09-VAL-006	M-09-VAL-006	28600	28100	-13.62	-16.2	-3.403	-8.116	-10.5	-10.57	M-09-VAL-006D22	FALSE	2960025	NA
4	5	D	D	23	23			NeutralControl	NeutralControl	M-09-VAL-006	M-09-VAL-006	29500	29500	-10.56	-11.64	-5.216	-8.24	-5.563	-5.597	M-09-VAL-006D23	FALSE	NA	NA
4	5	D	D	24	24			InhibitorControl	InhibitorControl	M-09-VAL-006	M-09-VAL-006	850	1120	-101	-100.8	-101	-100.8	0	0	M-09-VAL-006D24	FALSE	NA	NA
4	5	E	E	1	1			NeutralControl	NeutralControl	M-09-VAL-006	M-09-VAL-006	33800	36000	2.807	8.726	-1.046	2.492	3.968	3.993	M-09-VAL-006E1	FALSE	NA	NA
4	5	E	E	2	2			NeutralControl	NeutralControl	M-09-VAL-006	M-09-VAL-006	31700	29900	-3.627	-10.51	1.279	-7.841	-4.777	-4.807	M-09-VAL-006E2	FALSE	NA	NA
4	5	E	E	3	3	BRD-K43736954-001-11-6	BRD-K43736954-001-11-6	Compound	Compound	M-09-VAL-006	M-09-VAL-006	27600	29300	-16.71	-12.37	-7.908	-5.042	-9.467	-9.526	M-09-VAL-006E3	FALSE	222786	Anti-Inflammatory Agents
4	5	E	E	4	4	BRD-K58645938-001-08-8	BRD-K58645938-001-08-8	Compound	Compound	M-09-VAL-006	M-09-VAL-006	30800	30400	-6.559	-8.977	3.011	-1.637	-9.235	-9.292	M-09-VAL-006E4	FALSE	854516	NA
4	5	E	E	5	5	BRD-K59936097-001-08-7	BRD-K59936097-001-08-7	Compound	Compound	M-09-VAL-006	M-09-VAL-006	21400	22800	-36.2	-32.67	-25.53	-22.95	-14.1	-14.19	M-09-VAL-006E5	FALSE	94330	NA
4	5	E	E	6	6	BRD-A39670139-001-08-9	BRD-A39670139-001-08-9	Compound	Compound	M-09-VAL-006	M-09-VAL-006	33000	33000	0.3469	-0.8475	10.47	6.989	-9.133	-9.19	M-09-VAL-006E6	FALSE	244418	NA
4	5	E	E	7	7	BRD-A14698879-001-08-3	BRD-A14698879-001-08-3	Compound	Compound	M-09-VAL-006	M-09-VAL-006	27000	29600	-18.48	-11.52	-7.995	-2.145	-11.3	-11.37	M-09-VAL-006E7	FALSE	119265	NA
4	5	E	E	8	8	BRD-K60897288-001-08-7	BRD-K60897288-001-08-7	Compound	Compound	M-09-VAL-006	M-09-VAL-006	31300	31300	-4.983	-6.089	10.02	6.618	-13.62	-13.71	M-09-VAL-006E8	FALSE	5389907	NA
4	5	E	E	9	9	BRD-K98521173-001-11-1	BRD-K98521173-001-11-1	Compound	Compound	M-09-VAL-006	M-09-VAL-006	26700	28000	-19.55	-16.42	-5.723	-3.974	-14.58	-14.67	M-09-VAL-006E9	FALSE	6166	Mineralocorticoids
4	5	E	E	10	10	BRD-K99234128-001-08-2	BRD-K99234128-001-08-2	Compound	Compound	M-09-VAL-006	M-09-VAL-006	29500	31900	-10.53	-4.175	-2.027	2.82	-8.609	-8.662	M-09-VAL-006E10	FALSE	7985030	NA
4	5	E	E	11	11	BRD-K54529596-001-13-1	BRD-K54529596-001-13-1	Compound	Compound	M-09-VAL-006	M-09-VAL-006	28100	28700	-15.04	-14.19	-2.007	-2.96	-13.23	-13.31	M-09-VAL-006E11	FALSE	44093	Angiotensin-Converting Enzyme Inhibitors; Angiotensin-Converting Enzyme Inhibitors; Antihypertensive Agents
4	5	E	E	12	12	BRD-A53279688-001-08-5	BRD-A53279688-001-08-5	Compound	Compound	M-09-VAL-006	M-09-VAL-006	33100	29500	0.7884	-11.61	12.2	-3.506	-10.14	-10.21	M-09-VAL-006E12	FALSE	3112489	NA
4	5	E	E	13	13	BRD-K52662033-001-09-1	BRD-K52662033-001-09-1	Compound	Compound	M-09-VAL-006	M-09-VAL-006	29000	29100	-12.33	-12.9	-0.2005	-2.793	-12.09	-12.17	M-09-VAL-006E13	FALSE	3676	Anti-Arrhythmia Agents; Anti-Arrhythmia Agents; Anesthetics, Local
4	5	E	E	14	14	BRD-K77421895-001-08-2	BRD-K77421895-001-08-2	Compound	Compound	M-09-VAL-006	M-09-VAL-006	33200	33200	1.009	-0.03139	11.88	8.525	-9.685	-9.745	M-09-VAL-006E14	FALSE	4110197	NA
4	5	E	E	15	15	BRD-A00827783-001-13-9	BRD-A00827783-001-13-9	Compound	Compound	M-09-VAL-006	M-09-VAL-006	27300	29600	-17.5	-11.55	-5.575	-0.785	-12.54	-12.62	M-09-VAL-006E15	FALSE	3182	Vasodilator Agents; Vasodilator Agents; Phosphodiesterase Inhibitors; Bronchodilator Agents; Purinergic P1 Receptor Antagonists
4	5	E	E	16	16	BRD-A12157269-001-08-0	BRD-A12157269-001-08-0	Compound	Compound	M-09-VAL-006	M-09-VAL-006	30600	31600	-7.222	-5.179	2.028	2.192	-9.007	-9.063	M-09-VAL-006E16	FALSE	2893617	NA
4	5	E	E	17	17	BRD-K09900591-001-14-3	BRD-K09900591-001-14-3	Compound	Compound	M-09-VAL-006	M-09-VAL-006	27400	28600	-17.34	-14.56	-5.459	-4.209	-12.48	-12.56	M-09-VAL-006E17	FALSE	689043	Antioxidants
4	5	E	E	18	18	BRD-K78154000-001-08-0	BRD-K78154000-001-08-0	Compound	Compound	M-09-VAL-006	M-09-VAL-006	30400	31100	-7.789	-6.78	0.3641	-0.5649	-8.058	-8.108	M-09-VAL-006E18	FALSE	2184577	NA
4	5	E	E	19	19	BRD-K03981224-001-10-2	BRD-K03981224-001-10-2	Compound	Compound	M-09-VAL-006	M-09-VAL-006	26800	29400	-19.02	-11.9	-11.27	-5.412	-8.629	-8.682	M-09-VAL-006E19	FALSE	5284557	NA
4	5	E	E	20	20	BRD-K95525302-001-08-5	BRD-K95525302-001-08-5	Compound	Compound	M-09-VAL-006	M-09-VAL-006	28900	30800	-12.52	-7.596	-3.672	-0.2929	-9.107	-9.163	M-09-VAL-006E20	FALSE	123191	NA
4	5	E	E	21	21	BRD-K71454870-045-12-7	BRD-K71454870-045-12-7	Compound	Compound	M-09-VAL-006	M-09-VAL-006	28900	28700	-12.61	-14.34	-1.744	-5.578	-10.99	-11.06	M-09-VAL-006E21	FALSE	6419965	Anthelmintics; Anthelmintics; Antinematodal Agents
4	5	E	E	22	22	BRD-K29669818-001-08-9	BRD-K29669818-001-08-9	Compound	Compound	M-09-VAL-006	M-09-VAL-006	30500	32500	-7.379	-2.197	-3.228	0.1113	-4.214	-4.241	M-09-VAL-006E22	FALSE	1883559	NA
4	5	E	E	23	23			NeutralControl	NeutralControl	M-09-VAL-006	M-09-VAL-006	29300	31400	-11.13	-5.618	-7.155	-3.397	-4.201	-4.227	M-09-VAL-006E23	FALSE	NA	NA
4	5	E	E	24	24			InhibitorControl	InhibitorControl	M-09-VAL-006	M-09-VAL-006	1130	1120	-100.1	-100.8	-100.1	-100.8	0	0	M-09-VAL-006E24	FALSE	NA	NA
4	5	F	F	1	1			NeutralControl	NeutralControl	M-09-VAL-006	M-09-VAL-006	36400	39500	11.01	19.81	0.8357	6.569	10.17	10.23	M-09-VAL-006F1	FALSE	NA	NA
4	5	F	F	2	2			NeutralControl	NeutralControl	M-09-VAL-006	M-09-VAL-006	31200	31800	-5.172	-4.52	0.4293	-0.9167	-5.509	-5.544	M-09-VAL-006F2	FALSE	NA	NA
4	5	F	F	3	3	BRD-K24848955-001-09-5	BRD-K24848955-001-09-5	Compound	Compound	M-09-VAL-006	M-09-VAL-006	31500	32400	-4.257	-2.668	3.875	3.483	-7.773	-7.821	M-09-VAL-006F3	FALSE	2723650	Indicators and Reagents
4	5	F	F	4	4	BRD-K52310463-001-08-8	BRD-K52310463-001-08-8	Compound	Compound	M-09-VAL-006	M-09-VAL-006	30400	33400	-7.789	0.6591	3.136	10.31	-10.54	-10.61	M-09-VAL-006F4	FALSE	1360693	NA
4	5	F	F	5	5	BRD-K27217864-001-13-2	BRD-K27217864-001-13-2	Compound	Compound	M-09-VAL-006	M-09-VAL-006	37700	39500	15.17	19.59	24.19	26.35	-7.252	-7.297	M-09-VAL-006F5	FALSE	2482	Vitamin B Complex; Vitamin B Complex; Anesthetics, Local
4	5	F	F	6	6	BRD-K90810687-001-07-3	BRD-K90810687-001-07-3	Compound	Compound	M-09-VAL-006	M-09-VAL-006	25000	27500	-24.76	-18.05	-17.2	-11.64	-8.987	-9.043	M-09-VAL-006F6	FALSE	659435	NA
4	5	F	F	7	7	BRD-K68734192-001-10-5	BRD-K68734192-001-10-5	Compound	Compound	M-09-VAL-006	M-09-VAL-006	29600	29800	-10.25	-10.67	-3.749	-6.119	-6.676	-6.717	M-09-VAL-006F7	FALSE	5280388	NA
4	5	F	F	8	8	BRD-A11709660-001-08-4	BRD-A11709660-001-08-4	Compound	Compound	M-09-VAL-006	M-09-VAL-006	27300	28200	-17.72	-15.69	-4.979	-4.55	-13.32	-13.41	M-09-VAL-006F8	FALSE	2873776	NA
4	5	F	F	9	9	BRD-K72922393-003-08-7	BRD-K72922393-003-08-7	Compound	Compound	M-09-VAL-006	M-09-VAL-006	34200	31800	4.32	-4.363	15.17	3.517	-9.402	-9.46	M-09-VAL-006F9	FALSE	9859122	Vasodilator Agents; Vasodilator Agents; Platelet Aggregation Inhibitors; Enzyme Inhibitors; Antihypertensive Agents; Nitric Oxide Donors
4	5	F	F	10	10	BRD-A33823949-001-08-0	BRD-A33823949-001-08-0	Compound	Compound	M-09-VAL-006	M-09-VAL-006	22500	28500	-32.67	-14.85	-23.29	-5.015	-12.03	-12.11	M-09-VAL-006F10	FALSE	273366	NA
4	5	F	F	11	11	BRD-K01638814-051-08-5	BRD-K01638814-051-08-5	Compound	Compound	M-09-VAL-006	M-09-VAL-006	25700	25500	-22.64	-24.36	-11.35	-14.99	-12.61	-12.69	M-09-VAL-006F11	FALSE	5388964	NA
4	5	F	F	12	12	BRD-A73381843-001-08-7	BRD-A73381843-001-08-7	Compound	Compound	M-09-VAL-006	M-09-VAL-006	26200	28800	-21.19	-13.81	-10.16	-3.721	-12.16	-12.24	M-09-VAL-006F12	FALSE	5389882	NA
4	5	F	F	13	13	BRD-K08806317-050-12-7	BRD-K08806317-050-12-7	Compound	Compound	M-09-VAL-006	M-09-VAL-006	32200	30300	-2.176	-9.196	8.446	-1.305	-9.757	-9.817	M-09-VAL-006F13	FALSE	5281056	Adrenergic beta-Antagonists; Adrenergic beta-Antagonists; Anti-Arrhythmia Agents; Antihypertensive Agents
4	5	F	F	14	14	BRD-K96340985-001-08-2	BRD-K96340985-001-08-2	Compound	Compound	M-09-VAL-006	M-09-VAL-006	22700	28800	-32.01	-14.06	-23.17	-4.916	-11.32	-11.39	M-09-VAL-006F14	FALSE	808227	NA
4	5	F	F	15	15	BRD-K99622919-001-13-1	BRD-K99622919-001-13-1	Compound	Compound	M-09-VAL-006	M-09-VAL-006	30900	33500	-6.276	0.973	4.143	9.937	-9.954	-10.02	M-09-VAL-006F15	FALSE	2480	Vitamin B Complex; Vitamin B Complex; Anesthetics, Local
4	5	F	F	16	16	BRD-A83397631-001-09-5	BRD-A83397631-001-09-5	Compound	Compound	M-09-VAL-006	M-09-VAL-006	26300	30900	-20.85	-7.345	-11.47	1.507	-10.48	-10.54	M-09-VAL-006F16	FALSE	2965325	NA
4	5	F	F	17	17	BRD-K91747114-003-08-3	BRD-K91747114-003-08-3	Compound	Compound	M-09-VAL-006	M-09-VAL-006	28800	29900	-12.71	-10.51	-5.642	-5.21	-7.406	-7.452	M-09-VAL-006F17	FALSE	5963	NA
4	5	F	F	18	18	BRD-K82066368-001-08-6	BRD-K82066368-001-08-6	Compound	Compound	M-09-VAL-006	M-09-VAL-006	26500	28800	-20.09	-13.87	-7.612	-2.414	-13.4	-13.49	M-09-VAL-006F18	FALSE	900100	NA
4	5	F	F	19	19	BRD-K51066026-001-08-7	BRD-K51066026-001-08-7	Compound	Compound	M-09-VAL-006	M-09-VAL-006	28200	30100	-14.7	-9.856	-4.923	-1.54	-10.19	-10.26	M-09-VAL-006F19	FALSE	81423	NA
4	5	F	F	20	20	BRD-K86200681-001-08-7	BRD-K86200681-001-08-7	Compound	Compound	M-09-VAL-006	M-09-VAL-006	27000	27600	-18.64	-17.67	-6.057	-6.801	-13.3	-13.38	M-09-VAL-006F20	FALSE	2269063	NA
4	5	F	F	21	21	BRD-K94879069-001-07-2	BRD-K94879069-001-07-2	Compound	Compound	M-09-VAL-006	M-09-VAL-006	28200	32000	-14.6	-3.955	-7.479	1.937	-7.608	-7.655	M-09-VAL-006F21	FALSE	657298	Antithyroid Agents; Antithyroid Agents; Antimetabolites; Vasodilator Agents
4	5	F	F	22	22	BRD-K83606354-001-09-2	BRD-K83606354-001-09-2	Compound	Compound	M-09-VAL-006	M-09-VAL-006	28600	30200	-13.5	-9.385	-3.394	-0.8224	-10.38	-10.45	M-09-VAL-006F22	FALSE	898201	NA
4	5	F	F	23	23			NeutralControl	NeutralControl	M-09-VAL-006	M-09-VAL-006	31400	32600	-4.73	-2.103	0.7682	1.456	-5.389	-5.423	M-09-VAL-006F23	FALSE	NA	NA
4	5	F	F	24	24			InhibitorControl	InhibitorControl	M-09-VAL-006	M-09-VAL-006	710	1080	-101.4	-100.9	-101.4	-100.9	0	0	M-09-VAL-006F24	FALSE	NA	NA
4	5	G	G	1	1			NeutralControl	NeutralControl	M-09-VAL-006	M-09-VAL-006	35200	35000	7.348	5.681	4.097	0.3621	3.202	3.222	M-09-VAL-006G1	FALSE	NA	NA
4	5	G	G	2	2			NeutralControl	NeutralControl	M-09-VAL-006	M-09-VAL-006	31600	32900	-4.068	-1.193	0.759	1.679	-4.723	-4.752	M-09-VAL-006G2	FALSE	NA	NA
4	5	G	G	3	3	BRD-K02867583-003-08-9	BRD-K02867583-003-08-9	Compound	Compound	M-09-VAL-006	M-09-VAL-006	29700	29500	-10.09	-11.8	2.501	-1.414	-12.23	-12.31	M-09-VAL-006G3	FALSE	6410797	Antidepressive Agents
4	5	G	G	4	4	BRD-K47864086-001-08-9	BRD-K47864086-001-08-9	Compound	Compound	M-09-VAL-006	M-09-VAL-006	28000	30100	-15.23	-9.824	-3.103	1.021	-12.44	-12.52	M-09-VAL-006G4	FALSE	2514575	NA
4	5	G	G	5	5	BRD-K46018455-001-15-1	BRD-K46018455-001-15-1	Compound	Compound	M-09-VAL-006	M-09-VAL-006	24600	28300	-26.17	-15.41	-9.694	1.375	-18.12	-18.23	M-09-VAL-006G5	FALSE	39042	Hypolipidemic Agents
4	5	G	G	6	6	BRD-A88884310-001-09-5	BRD-A88884310-001-09-5	Compound	Compound	M-09-VAL-006	M-09-VAL-006	26600	27800	-19.77	-17.14	-4.28	-3.066	-16.1	-16.2	M-09-VAL-006G6	FALSE	580038	NA
4	5	G	G	7	7	BRD-K96137854-001-08-0	BRD-K96137854-001-08-0	Compound	Compound	M-09-VAL-006	M-09-VAL-006	23000	28300	-31.09	-15.38	-16.62	0.2612	-17.18	-17.29	M-09-VAL-006G7	FALSE	10114	Anti-Inflammatory Agents
4	5	G	G	8	8	BRD-K47103519-001-08-9	BRD-K47103519-001-08-9	Compound	Compound	M-09-VAL-006	M-09-VAL-006	24500	30400	-26.4	-8.883	-16.8	0.8527	-11.38	-11.45	M-09-VAL-006G8	FALSE	16188440	NA
4	5	G	G	9	9	BRD-K09968782-001-08-1	BRD-K09968782-001-08-1	Compound	Compound	M-09-VAL-006	M-09-VAL-006	12300	20400	-64.81	-40.33	-57.13	-29.17	-17.04	-17.15	M-09-VAL-006G9	FALSE	5282494	NA
4	5	G	G	10	10	BRD-K04149379-001-08-2	BRD-K04149379-001-08-2	Compound	Compound	M-09-VAL-006	M-09-VAL-006	24000	30700	-27.97	-7.972	-18.17	2.365	-11.82	-11.9	M-09-VAL-006G10	FALSE	620880	NA
4	5	G	G	11	11	BRD-K18131774-001-08-5	BRD-K18131774-001-08-5	Compound	Compound	M-09-VAL-006	M-09-VAL-006	24800	30400	-25.35	-8.82	-11.76	5.549	-15.27	-15.37	M-09-VAL-006G11	FALSE	3295	Carbonic Anhydrase Inhibitors; Carbonic Anhydrase Inhibitors; Diuretics
4	5	G	G	12	12	BRD-A39840352-001-08-8	BRD-A39840352-001-08-8	Compound	Compound	M-09-VAL-006	M-09-VAL-006	26000	29300	-21.6	-12.27	-10.86	-2.265	-11.94	-12.01	M-09-VAL-006G12	FALSE	3159343	NA
4	5	G	G	13	13	BRD-K73978287-001-08-1	BRD-K73978287-001-08-1	Compound	Compound	M-09-VAL-006	M-09-VAL-006	20000	23400	-40.56	-30.79	-28.21	-18.12	-16.9	-17.01	M-09-VAL-006G13	FALSE	16623	Anti-Inflammatory Agents
4	5	G	G	14	14	BRD-A32171781-001-08-6	BRD-A32171781-001-08-6	Compound	Compound	M-09-VAL-006	M-09-VAL-006	25200	29500	-24.31	-11.8	-16.65	-4.862	-9.059	-9.116	M-09-VAL-006G14	FALSE	16188435	NA
4	5	G	G	15	15	BRD-K25224017-001-13-6	BRD-K25224017-001-13-6	Compound	Compound	M-09-VAL-006	M-09-VAL-006	22300	26600	-33.21	-20.94	-21.03	-8.437	-15.22	-15.31	M-09-VAL-006G15	FALSE	4847	Tranquilizing Agents
4	5	G	G	16	16	BRD-K00401234-001-08-6	BRD-K00401234-001-08-6	Compound	Compound	M-09-VAL-006	M-09-VAL-006	23800	27500	-28.63	-18.11	-18.85	-8.775	-11.9	-11.97	M-09-VAL-006G16	FALSE	888795	NA
4	5	G	G	17	17	BRD-A09472452-015-12-7	BRD-A09472452-015-12-7	Compound	Compound	M-09-VAL-006	M-09-VAL-006	25800	28900	-22.39	-13.56	-7.876	0.5444	-15.65	-15.74	M-09-VAL-006G17	FALSE	41022	Anti-Arrhythmia Agents
4	5	G	G	18	18	BRD-K18129996-001-08-1	BRD-K18129996-001-08-1	Compound	Compound	M-09-VAL-006	M-09-VAL-006	26800	27900	-19.3	-16.82	-8.806	-7.868	-11.4	-11.47	M-09-VAL-006G18	FALSE	2937007	NA
4	5	G	G	19	19	BRD-A26334849-003-13-4	BRD-A26334849-003-13-4	Compound	Compound	M-09-VAL-006	M-09-VAL-006	25700	28200	-22.58	-15.76	-8.344	-2.255	-15.42	-15.52	M-09-VAL-006G19	FALSE	36708	Anti-Arrhythmia Agents
4	5	G	G	20	20	BRD-A90732348-001-08-0	BRD-A90732348-001-08-0	Compound	Compound	M-09-VAL-006	M-09-VAL-006	27200	29800	-18.04	-10.8	-8.948	-2.901	-9.883	-9.945	M-09-VAL-006G20	FALSE	5738492	NA
4	5	G	G	21	21	BRD-K40917814-001-08-1	BRD-K40917814-001-08-1	Compound	Compound	M-09-VAL-006	M-09-VAL-006	21800	21600	-35	-36.5	-24.03	-27.19	-14.22	-14.31	M-09-VAL-006G21	FALSE	20469	Anti-Inflammatory Agents; Anti-Inflammatory Agents; Anti-Asthmatic Agents; Glucocorticoids
4	5	G	G	22	22	BRD-K69286214-001-08-3	BRD-K69286214-001-08-3	Compound	Compound	M-09-VAL-006	M-09-VAL-006	37900	43200	15.77	31.36	24.74	38.64	-7.176	-7.221	M-09-VAL-006G22	FALSE	2987955	NA
4	5	G	G	23	23			NeutralControl	NeutralControl	M-09-VAL-006	M-09-VAL-006	28300	30600	-14.32	-8.192	-6.162	-1.479	-8.604	-8.658	M-09-VAL-006G23	FALSE	NA	NA
4	5	G	G	24	24			InhibitorControl	InhibitorControl	M-09-VAL-006	M-09-VAL-006	980	1130	-100.6	-100.8	-100.6	-100.7	0	0	M-09-VAL-006G24	FALSE	NA	NA
4	5	H	H	1	1			NeutralControl	NeutralControl	M-09-VAL-006	M-09-VAL-006	35700	36800	8.862	11.27	2.838	2.929	5.941	5.978	M-09-VAL-006H1	FALSE	NA	NA
4	5	H	H	2	2			NeutralControl	NeutralControl	M-09-VAL-006	M-09-VAL-006	31600	31900	-3.974	-4.112	2.211	0.01291	-5.987	-6.024	M-09-VAL-006H2	FALSE	NA	NA
4	5	H	H	3	3	BRD-A28887267-001-11-0	BRD-A28887267-001-11-0	Compound	Compound	M-09-VAL-006	M-09-VAL-006	32400	31700	-1.482	-4.865	3.686	-1.886	-4.922	-4.953	M-09-VAL-006H3	FALSE	4977	Bronchodilator Agents
4	5	H	H	4	4	BRD-K15039770-001-08-7	BRD-K15039770-001-08-7	Compound	Compound	M-09-VAL-006	M-09-VAL-006	27600	28600	-16.52	-14.41	-3.23	-2.725	-13.66	-13.75	M-09-VAL-006H4	FALSE	1493378	NA
4	5	H	H	5	5	BRD-A48938994-001-08-3	BRD-A48938994-001-08-3	Compound	Compound	M-09-VAL-006	M-09-VAL-006	28800	30500	-12.71	-8.506	-2.442	0.2123	-10.45	-10.51	M-09-VAL-006H5	FALSE	3033877	NA
4	5	H	H	6	6	BRD-K44237567-001-08-9	BRD-K44237567-001-08-9	Compound	Compound	M-09-VAL-006	M-09-VAL-006	24800	28500	-25.42	-14.75	-14.28	-4.017	-12.85	-12.93	M-09-VAL-006H6	FALSE	16189181	NA
4	5	H	H	7	7	BRD-K21283037-001-10-8	BRD-K21283037-001-10-8	Compound	Compound	M-09-VAL-006	M-09-VAL-006	33300	38300	1.198	16.01	12.23	26.03	-9.806	-9.867	M-09-VAL-006H7	FALSE	5070	Neuroprotective Agents; Neuroprotective Agents; Anticonvulsants; Excitatory Amino Acid Antagonists
4	5	H	H	8	8	BRD-K31810468-001-08-8	BRD-K31810468-001-08-8	Compound	Compound	M-09-VAL-006	M-09-VAL-006	23900	30300	-28.35	-9.322	-18.07	1.523	-12.39	-12.47	M-09-VAL-006H8	FALSE	5741044	NA
4	5	H	H	9	9	BRD-K88621802-003-08-2	BRD-K88621802-003-08-2	Compound	Compound	M-09-VAL-006	M-09-VAL-006	24000	29600	-28.07	-11.33	-17.39	-0.2805	-12.77	-12.85	M-09-VAL-006H9	FALSE	64150	Analgesics, Non-Narcotic; Analgesics, Non-Narcotic; Antiparkinson Agents; Dopamine Agents; Antiviral Agents
4	5	H	H	10	10	BRD-K46858581-001-08-2	BRD-K46858581-001-08-2	Compound	Compound	M-09-VAL-006	M-09-VAL-006	19500	28800	-42.04	-14	-32.31	-1.807	-14.06	-14.15	M-09-VAL-006H10	FALSE	917461	NA
4	5	H	H	11	11	BRD-K13050303-001-08-2	BRD-K13050303-001-08-2	Compound	Compound	M-09-VAL-006	M-09-VAL-006	27300	28800	-17.5	-13.9	-7.604	-5.495	-10.62	-10.68	M-09-VAL-006H11	TRUE	6029	NA
4	5	H	H	12	12	BRD-K91380018-001-08-4	BRD-K91380018-001-08-4	Compound	Compound	M-09-VAL-006	M-09-VAL-006	26300	30600	-20.62	-8.349	-8.02	4.04	-13.6	-13.68	M-09-VAL-006H12	FALSE	3768281	NA
4	5	H	H	13	13	BRD-A23072235-051-08-4	BRD-A23072235-051-08-4	Compound	Compound	M-09-VAL-006	M-09-VAL-006	26200	29300	-21.03	-12.3	-10.24	-2.326	-11.91	-11.99	M-09-VAL-006H13	FALSE	6852380	NA
4	5	H	H	14	14	BRD-K99309774-001-08-9	BRD-K99309774-001-08-9	Compound	Compound	M-09-VAL-006	M-09-VAL-006	23600	28500	-29.14	-14.72	-17.16	-2.359	-14.3	-14.39	M-09-VAL-006H14	FALSE	1522903	NA
4	5	H	H	15	15	BRD-K31682896-001-13-3	BRD-K31682896-001-13-3	Compound	Compound	M-09-VAL-006	M-09-VAL-006	28400	29900	-14.13	-10.39	-5.965	-3.837	-8.595	-8.649	M-09-VAL-006H15	FALSE	5328	Anti-Infective Agents
4	5	H	H	16	16	BRD-K82362400-001-08-9	BRD-K82362400-001-08-9	Compound	Compound	M-09-VAL-006	M-09-VAL-006	26700	28500	-19.36	-14.91	-5.707	-2.467	-14.39	-14.48	M-09-VAL-006H16	FALSE	1275659	NA
4	5	H	H	17	17	BRD-A79226577-003-09-4	BRD-A79226577-003-09-4	Compound	Compound	M-09-VAL-006	M-09-VAL-006	26700	30200	-19.39	-9.385	-6.935	2.506	-13.29	-13.37	M-09-VAL-006H17	FALSE	6603067	NA
4	5	H	H	18	18	BRD-K07340175-001-07-2	BRD-K07340175-001-07-2	Compound	Compound	M-09-VAL-006	M-09-VAL-006	26200	29000	-21.16	-13.28	-7.935	-0.7598	-14.26	-14.35	M-09-VAL-006H18	FALSE	5761072	NA
4	5	H	H	19	19	BRD-A68723818-050-14-3	BRD-A68723818-050-14-3	Compound	Compound	M-09-VAL-006	M-09-VAL-006	26800	29600	-19.02	-11.39	-9.43	-2.902	-10.48	-10.55	M-09-VAL-006H19	FALSE	5281067	Antipruritics; Antipruritics; Histamine H1 Antagonists; Anti-Allergic Agents
4	5	H	H	20	20	BRD-K40032895-001-08-1	BRD-K40032895-001-08-1	Compound	Compound	M-09-VAL-006	M-09-VAL-006	26500	27800	-20.15	-17.01	-7.23	-5.482	-13.83	-13.91	M-09-VAL-006H20	FALSE	796948	NA
4	5	H	H	21	21	BRD-K82381502-003-10-8	BRD-K82381502-003-10-8	Compound	Compound	M-09-VAL-006	M-09-VAL-006	27500	29300	-16.87	-12.24	-7.878	-4.694	-9.668	-9.728	M-09-VAL-006H21	FALSE	6060	Vasodilator Agents; Vasodilator Agents; Cholinergic Agonists
4	5	H	H	22	22	BRD-K51562252-001-08-0	BRD-K51562252-001-08-0	Compound	Compound	M-09-VAL-006	M-09-VAL-006	31200	31900	-5.266	-4.237	4.44	3.47	-9.242	-9.3	M-09-VAL-006H22	FALSE	683497	NA
4	5	H	H	23	23			NeutralControl	NeutralControl	M-09-VAL-006	M-09-VAL-006	30000	29700	-8.925	-11.24	-3.594	-7.925	-5.453	-5.487	M-09-VAL-006H23	FALSE	NA	NA
4	5	H	H	24	24			InhibitorControl	InhibitorControl	M-09-VAL-006	M-09-VAL-006	1030	1180	-100.4	-100.6	-100.4	-100.6	0	0	M-09-VAL-006H24	FALSE	NA	NA
4	5	I	I	1	1			NeutralControl	NeutralControl	M-09-VAL-006	M-09-VAL-006	35400	37100	7.852	12.21	-0.2766	1.592	8.231	8.282	M-09-VAL-006I1	FALSE	NA	NA
4	5	I	I	2	2			NeutralControl	NeutralControl	M-09-VAL-006	M-09-VAL-006	31200	32400	-5.235	-2.511	-3.081	-2.326	-2.148	-2.161	M-09-VAL-006I2	FALSE	NA	NA
4	5	I	I	3	3	BRD-K38055836-001-11-2	BRD-K38055836-001-11-2	Compound	Compound	M-09-VAL-006	M-09-VAL-006	28400	29800	-14	-10.83	-0.1419	1.499	-13.82	-13.9	M-09-VAL-006I3	FALSE	9363	NA
4	5	I	I	4	4	BRD-K75812349-003-08-2	BRD-K75812349-003-08-2	Compound	Compound	M-09-VAL-006	M-09-VAL-006	28300	30800	-14.35	-7.753	-6.537	-1.371	-8.27	-8.322	M-09-VAL-006I4	FALSE	5744756	NA
4	5	I	I	5	5	BRD-K89923877-003-10-7	BRD-K89923877-003-10-7	Compound	Compound	M-09-VAL-006	M-09-VAL-006	23100	31000	-30.87	-7.062	-21.68	3.06	-11.56	-11.63	M-09-VAL-006I5	FALSE	6852406	NA
4	5	I	I	6	6	BRD-K95897678-001-08-4	BRD-K95897678-001-08-4	Compound	Compound	M-09-VAL-006	M-09-VAL-006	28100	30200	-15.14	-9.542	-5.921	-1.732	-9.708	-9.769	M-09-VAL-006I6	FALSE	702816	NA
4	5	I	I	7	7	BRD-K98763141-001-15-9	BRD-K98763141-001-15-9	Compound	Compound	M-09-VAL-006	M-09-VAL-006	25700	30700	-22.58	-8.098	-10.03	4.607	-13.83	-13.92	M-09-VAL-006I7	FALSE	4488	Vitamin B Complex; Vitamin B Complex; Cyclooxygenase Inhibitors; Anti-Inflammatory Agents, Non-Steroidal
4	5	I	I	8	8	BRD-A63784510-003-08-2	BRD-A63784510-003-08-2	Compound	Compound	M-09-VAL-006	M-09-VAL-006	25500	31500	-23.4	-5.367	-15.46	2.276	-9.262	-9.319	M-09-VAL-006I8	FALSE	16682457	NA
4	5	I	I	9	9	BRD-K12102668-001-12-3	BRD-K12102668-001-12-3	Compound	Compound	M-09-VAL-006	M-09-VAL-006	16100	28600	-52.89	-14.5	-45.72	-3.841	-12.75	-12.83	M-09-VAL-006I9	FALSE	4472	Monoamine Oxidase Inhibitors; Monoamine Oxidase Inhibitors; Antidepressive Agents
4	5	I	I	10	10	BRD-K01904506-001-08-9	BRD-K01904506-001-08-9	Compound	Compound	M-09-VAL-006	M-09-VAL-006	22500	31200	-32.67	-6.529	-27.12	-0.9609	-7.444	-7.491	M-09-VAL-006I10	FALSE	2987342	NA
4	5	I	I	11	11	BRD-K99199077-001-08-8	BRD-K99199077-001-08-8	Compound	Compound	M-09-VAL-006	M-09-VAL-006	18400	22100	-45.6	-34.87	-37.01	-26.15	-13.29	-13.37	M-09-VAL-006I11	FALSE	26133	Dermatologic Agents
4	5	I	I	12	12	BRD-A69736558-001-08-3	BRD-A69736558-001-08-3	Compound	Compound	M-09-VAL-006	M-09-VAL-006	26200	32100	-21.1	-3.515	-13.23	3.919	-8.956	-9.011	M-09-VAL-006I12	FALSE	4024466	NA
4	5	I	I	13	13	BRD-K86892782-001-08-9	BRD-K86892782-001-08-9	Compound	Compound	M-09-VAL-006	M-09-VAL-006	24300	29200	-26.96	-12.74	-16.29	-2.053	-12.6	-12.68	M-09-VAL-006I13	FALSE	66377	Antiviral Agents
4	5	I	I	14	14	BRD-A20926387-001-08-5	BRD-A20926387-001-08-5	Compound	Compound	M-09-VAL-006	M-09-VAL-006	26400	30900	-20.34	-7.313	-15.64	-3.855	-5.464	-5.498	M-09-VAL-006I14	FALSE	2848707	NA
4	5	I	I	15	15	BRD-K12219985-001-13-9	BRD-K12219985-001-13-9	Compound	Compound	M-09-VAL-006	M-09-VAL-006	23400	30100	-29.96	-9.699	-22.11	-1.681	-9.91	-9.972	M-09-VAL-006I15	FALSE	3478	Hypoglycemic Agents
4	5	I	I	16	16	BRD-A74973295-001-08-3	BRD-A74973295-001-08-3	Compound	Compound	M-09-VAL-006	M-09-VAL-006	28500	34900	-13.94	5.21	-9.127	8.807	-5.207	-5.239	M-09-VAL-006I16	FALSE	2898250	NA
4	5	I	I	17	17	BRD-K99300445-011-10-2	BRD-K99300445-011-10-2	Compound	Compound	M-09-VAL-006	M-09-VAL-006	26000	28400	-21.76	-15.07	-13.83	-8.347	-9.08	-9.136	M-09-VAL-006I17	FALSE	158798	Histamine H1 Antagonists; Histamine H1 Antagonists; Anti-Allergic Agents
4	5	I	I	18	18	BRD-K87984790-001-08-3	BRD-K87984790-001-08-3	Compound	Compound	M-09-VAL-006	M-09-VAL-006	41600	48700	27.59	48.46	35.11	53.99	-5.549	-5.584	M-09-VAL-006I18	FALSE	5717398	NA
4	5	I	I	19	19	BRD-K99615199-001-08-6	BRD-K99615199-001-08-6	Compound	Compound	M-09-VAL-006	M-09-VAL-006	24000	25800	-27.88	-23.45	-17.36	-14.03	-12.57	-12.64	M-09-VAL-006I19	FALSE	10631	Progestins; Progestins; Contraceptives, Oral, Synthetic
4	5	I	I	20	20	BRD-K47142058-001-07-6	BRD-K47142058-001-07-6	Compound	Compound	M-09-VAL-006	M-09-VAL-006	25800	26500	-22.42	-21.12	-14.51	-14.81	-9.13	-9.187	M-09-VAL-006I20	FALSE	1328059	NA
4	5	I	I	21	21	BRD-K93461745-003-12-8	BRD-K93461745-003-12-8	Compound	Compound	M-09-VAL-006	M-09-VAL-006	26900	29700	-18.8	-11.02	-10.59	-4.003	-9.074	-9.13	M-09-VAL-006I21	FALSE	36431	Serotonin Receptor Agonists; Serotonin Receptor Agonists; Anti-Anxiety Agents
4	5	I	I	22	22	BRD-A26375631-001-08-3	BRD-A26375631-001-08-3	Compound	Compound	M-09-VAL-006	M-09-VAL-006	29100	29900	-11.98	-10.58	-7.918	-8.338	-4.331	-4.358	M-09-VAL-006I22	FALSE	16189223	NA
4	5	I	I	23	23			NeutralControl	NeutralControl	M-09-VAL-006	M-09-VAL-006	28800	30500	-12.8	-8.694	-5.467	-3.003	-7.678	-7.725	M-09-VAL-006I23	FALSE	NA	NA
4	5	I	I	24	24			InhibitorControl	InhibitorControl	M-09-VAL-006	M-09-VAL-006	1050	1520	-100.3	-99.53	-100.3	-99.54	0	0	M-09-VAL-006I24	FALSE	NA	NA
4	5	J	J	1	1			NeutralControl	NeutralControl	M-09-VAL-006	M-09-VAL-006	36800	37800	12.3	14.25	-0.5532	-0.9605	13	13.09	M-09-VAL-006J1	FALSE	NA	NA
4	5	J	J	2	2			NeutralControl	NeutralControl	M-09-VAL-006	M-09-VAL-006	30400	33300	-7.789	0.3453	-4.336	1.982	-3.533	-3.555	M-09-VAL-006J2	FALSE	NA	NA
4	5	J	J	3	3	BRD-K82216340-001-09-8	BRD-K82216340-001-09-8	Compound	Compound	M-09-VAL-006	M-09-VAL-006	27200	29300	-17.88	-12.24	-14.64	-10.63	-3.706	-3.729	M-09-VAL-006J3	FALSE	6279	Antineoplastic Agents, Hormonal; Antineoplastic Agents, Hormonal; Progestins; Contraceptive Agents, Female; Contraceptives, Oral, Synthetic; Contraceptive Agents, Male
4	5	J	J	4	4	BRD-A20638746-001-09-0	BRD-A20638746-001-09-0	Compound	Compound	M-09-VAL-006	M-09-VAL-006	25800	30500	-22.2	-8.726	-12.61	0.4294	-10.86	-10.92	M-09-VAL-006J4	FALSE	2828670	NA
4	5	J	J	5	5	BRD-K68432770-236-10-8	BRD-K68432770-236-10-8	Compound	Compound	M-09-VAL-006	M-09-VAL-006	27100	31100	-18.1	-6.842	-11.98	-1.916	-6.858	-6.901	M-09-VAL-006J5	FALSE	23663979	Anti-Bacterial Agents
4	5	J	J	6	6	BRD-K92022377-001-08-6	BRD-K92022377-001-08-6	Compound	Compound	M-09-VAL-006	M-09-VAL-006	27100	31800	-18.07	-4.363	-8.717	4.375	-10.15	-10.21	M-09-VAL-006J6	FALSE	2045080	NA
4	5	J	J	7	7	BRD-K72029282-001-13-9	BRD-K72029282-001-13-9	Compound	Compound	M-09-VAL-006	M-09-VAL-006	27300	31700	-17.63	-4.959	-8.003	3.98	-10.37	-10.43	M-09-VAL-006J7	FALSE	4912	Antioxidants; Antioxidants; Anticholesteremic Agents
4	5	J	J	8	8	BRD-K21889757-001-08-4	BRD-K21889757-001-08-4	Compound	Compound	M-09-VAL-006	M-09-VAL-006	19200	30000	-43.05	-10.01	-37.42	-3.285	-8.736	-8.791	M-09-VAL-006J8	FALSE	3148871	NA
4	5	J	J	9	9	BRD-A72390365-001-08-7	BRD-A72390365-001-08-7	Compound	Compound	M-09-VAL-006	M-09-VAL-006	22000	30700	-34.44	-7.847	-28.55	-1.7	-8.057	-8.107	M-09-VAL-006J9	FALSE	657272	Surface-Active Agents
4	5	J	J	10	10	BRD-A97000278-001-08-9	BRD-A97000278-001-08-9	Compound	Compound	M-09-VAL-006	M-09-VAL-006	22100	32600	-33.96	-2.103	-25.97	7.376	-10.6	-10.67	M-09-VAL-006J10	FALSE	3724279	NA
4	5	J	J	11	11	BRD-K04128518-001-09-6	BRD-K04128518-001-09-6	Compound	Compound	M-09-VAL-006	M-09-VAL-006	24200	28500	-27.34	-14.75	-20.88	-9.071	-8.025	-8.075	M-09-VAL-006J11	FALSE	443951	Dopamine Agonists
4	5	J	J	12	12	BRD-K38795359-001-08-6	BRD-K38795359-001-08-6	Compound	Compound	M-09-VAL-006	M-09-VAL-006	26700	29900	-19.39	-10.58	-8.87	-0.9432	-11.45	-11.52	M-09-VAL-006J12	FALSE	782442	NA
4	5	J	J	13	13	BRD-K82142815-001-10-0	BRD-K82142815-001-10-0	Compound	Compound	M-09-VAL-006	M-09-VAL-006	24900	31200	-25.04	-6.529	-18.57	-0.5621	-7.815	-7.863	M-09-VAL-006J13	FALSE	71651	NA
4	5	J	J	14	14	BRD-K30767697-001-08-4	BRD-K30767697-001-08-4	Compound	Compound	M-09-VAL-006	M-09-VAL-006	24900	31800	-25.23	-4.645	-16.81	3.877	-9.981	-10.04	M-09-VAL-006J14	FALSE	2385968	NA
4	5	J	J	15	15	BRD-K93632104-001-09-9	BRD-K93632104-001-09-9	Compound	Compound	M-09-VAL-006	M-09-VAL-006	24000	30500	-27.97	-8.726	-21.09	-2.087	-8.569	-8.622	M-09-VAL-006J15	FALSE	338	Keratolytic Agents; Keratolytic Agents; Anti-Infective Agents; Antifungal Agents
4	5	J	J	16	16	BRD-A49119341-001-08-9	BRD-A49119341-001-08-9	Compound	Compound	M-09-VAL-006	M-09-VAL-006	23000	29800	-31	-10.89	-22.87	-2.484	-10.36	-10.43	M-09-VAL-006J16	FALSE	2864110	NA
4	5	J	J	17	17	BRD-K39356024-001-10-7	BRD-K39356024-001-10-7	Compound	Compound	M-09-VAL-006	M-09-VAL-006	27700	30400	-16.27	-9.04	-5.628	0.4629	-11.19	-11.26	M-09-VAL-006J17	FALSE	15032	NA
4	5	J	J	18	18	BRD-K27064925-001-08-5	BRD-K27064925-001-08-5	Compound	Compound	M-09-VAL-006	M-09-VAL-006	25800	29200	-22.26	-12.52	-10.77	-1.618	-12.77	-12.85	M-09-VAL-006J18	FALSE	5389114	NA
4	5	J	J	19	19	BRD-K47464228-001-08-7	BRD-K47464228-001-08-7	Compound	Compound	M-09-VAL-006	M-09-VAL-006	25600	30300	-22.83	-9.291	-14.81	-1.918	-9.288	-9.345	M-09-VAL-006J19	FALSE	5284344	Antimetabolites, Antineoplastic; Antimetabolites, Antineoplastic; Antifungal Agents; Antibiotics, Antineoplastic; Immunosuppressive Agents
4	5	J	J	20	20	BRD-A04160464-001-08-7	BRD-A04160464-001-08-7	Compound	Compound	M-09-VAL-006	M-09-VAL-006	27600	30300	-16.71	-9.322	-5.523	0.7946	-11.76	-11.83	M-09-VAL-006J20	FALSE	16188423	NA
4	5	J	J	21	21	BRD-K27305388-005-08-3	BRD-K27305388-005-08-3	Compound	Compound	M-09-VAL-006	M-09-VAL-006	27500	29300	-16.81	-12.21	-8.76	-5.649	-8.725	-8.779	M-09-VAL-006J21	FALSE	5911	Nicotinic Agonists; Nicotinic Agonists; Ganglionic Stimulants
4	5	J	J	22	22	BRD-K67056195-001-08-5	BRD-K67056195-001-08-5	Compound	Compound	M-09-VAL-006	M-09-VAL-006	28500	30900	-13.94	-7.47	-5.772	-0.7321	-8.582	-8.635	M-09-VAL-006J22	FALSE	582695	NA
4	5	J	J	23	23			NeutralControl	NeutralControl	M-09-VAL-006	M-09-VAL-006	29300	31000	-11.2	-6.999	-7.303	-4.892	-4.117	-4.142	M-09-VAL-006J23	FALSE	NA	NA
4	5	J	J	24	24			InhibitorControl	InhibitorControl	M-09-VAL-006	M-09-VAL-006	1150	1440	-100	-99.78	-100	-99.79	0	0	M-09-VAL-006J24	FALSE	NA	NA
4	5	K	K	1	1			NeutralControl	NeutralControl	M-09-VAL-006	M-09-VAL-006	38100	36900	16.62	11.49	7.15	0.2758	8.938	8.993	M-09-VAL-006K1	FALSE	NA	NA
4	5	K	K	2	2			NeutralControl	NeutralControl	M-09-VAL-006	M-09-VAL-006	31900	35900	-3.122	8.443	-3.203	6.132	0.157	0.158	M-09-VAL-006K2	FALSE	NA	NA
4	5	K	K	3	3	BRD-K88304388-045-08-8	BRD-K88304388-045-08-8	Compound	Compound	M-09-VAL-006	M-09-VAL-006	30000	32500	-8.925	-2.354	-0.4037	4.627	-8.488	-8.541	M-09-VAL-006K3	FALSE	5388990	NA
4	5	K	K	4	4	BRD-K70986278-001-08-8	BRD-K70986278-001-08-8	Compound	Compound	M-09-VAL-006	M-09-VAL-006	27100	33400	-18.2	0.5336	-11.38	6.667	-7.592	-7.639	M-09-VAL-006K4	FALSE	2987548	NA
4	5	K	K	5	5	BRD-K82109576-065-10-3	BRD-K82109576-065-10-3	Compound	Compound	M-09-VAL-006	M-09-VAL-006	14300	16800	-58.56	-51.44	-53.81	-46.98	-9.81	-9.871	M-09-VAL-006K5	FALSE	5388992	Antineoplastic Agents; Antineoplastic Agents; Tubulin Modulators; Antineoplastic Agents, Phytogenic
4	5	K	K	6	6	BRD-K57679546-001-08-2	BRD-K57679546-001-08-2	Compound	Compound	M-09-VAL-006	M-09-VAL-006	31000	36400	-6.055	10.01	-3.58	10.6	-2.492	-2.507	M-09-VAL-006K6	FALSE	2185438	NA
4	5	K	K	7	7	BRD-K19462402-003-11-3	BRD-K19462402-003-11-3	Compound	Compound	M-09-VAL-006	M-09-VAL-006	24600	31600	-25.95	-5.116	-17.61	3.37	-9.984	-10.05	M-09-VAL-006K7	FALSE	6420013	Vasodilator Agents
4	5	K	K	8	8	BRD-A37468796-001-08-4	BRD-A37468796-001-08-4	Compound	Compound	M-09-VAL-006	M-09-VAL-006	31400	31900	-4.636	-4.3	-0.4007	-2.071	-4.182	-4.208	M-09-VAL-006K8	FALSE	5750685	NA
4	5	K	K	9	9	BRD-A94543220-001-10-6	BRD-A94543220-001-10-6	Compound	Compound	M-09-VAL-006	M-09-VAL-006	28700	32200	-13.06	-3.202	-4.634	4.021	-8.75	-8.804	M-09-VAL-006K9	FALSE	2378	Antifungal Agents
4	5	K	K	10	10	BRD-K02868616-001-08-2	BRD-K02868616-001-08-2	Compound	Compound	M-09-VAL-006	M-09-VAL-006	36500	34300	11.42	3.484	11.37	1.322	0.1151	0.1158	M-09-VAL-006K10	FALSE	1325425	NA
4	5	K	K	11	11	BRD-A24587114-066-12-6	BRD-A24587114-066-12-6	Compound	Compound	M-09-VAL-006	M-09-VAL-006	25400	31000	-23.71	-7.031	-14.54	2.003	-10.61	-10.68	M-09-VAL-006K11	FALSE	23702	Adrenergic beta-2 Receptor Agonists; Adrenergic beta-2 Receptor Agonists; Bronchodilator Agents
4	5	K	K	12	12	BRD-K06441149-001-08-0	BRD-K06441149-001-08-0	Compound	Compound	M-09-VAL-006	M-09-VAL-006	30100	31700	-8.798	-4.739	-7.392	-5.245	-1.442	-1.451	M-09-VAL-006K12	FALSE	902475	NA
4	5	K	K	13	13	BRD-K76022557-311-11-5	BRD-K76022557-311-11-5	Compound	Compound	M-09-VAL-006	M-09-VAL-006	23000	29700	-31.13	-11.05	-25.36	-5.614	-7.561	-7.608	M-09-VAL-006K13	TRUE	6852399	NA
4	5	K	K	14	14	BRD-A84734429-001-08-6	BRD-A84734429-001-08-6	Compound	Compound	M-09-VAL-006	M-09-VAL-006	29600	33800	-10.47	1.664	-10.89	-0.8903	0.5467	0.5501	M-09-VAL-006K14	FALSE	2936352	NA
4	5	K	K	15	15	BRD-K58885221-001-08-6	BRD-K58885221-001-08-6	Compound	Compound	M-09-VAL-006	M-09-VAL-006	26100	36400	-21.41	9.95	-15.73	15.43	-6.635	-6.676	M-09-VAL-006K15	FALSE	16574	NA
4	5	K	K	16	16	BRD-K11267693-001-08-2	BRD-K11267693-001-08-2	Compound	Compound	M-09-VAL-006	M-09-VAL-006	29300	34500	-11.2	3.829	-10.16	2.886	-1.073	-1.08	M-09-VAL-006K16	FALSE	5285453	NA
4	5	K	K	17	17	BRD-A24891640-001-09-8	BRD-A24891640-001-09-8	Compound	Compound	M-09-VAL-006	M-09-VAL-006	26200	30500	-21.13	-8.506	-14.02	-2.304	-8.148	-8.199	M-09-VAL-006K17	FALSE	4497	Vasodilator Agents; Vasodilator Agents; Vitamin B Complex; Calcium Channel Blockers; Antihypertensive Agents
4	5	K	K	18	18	BRD-A45156566-001-08-3	BRD-A45156566-001-08-3	Compound	Compound	M-09-VAL-006	M-09-VAL-006	29300	34000	-11.32	2.26	-10.95	0.5805	-0.3378	-0.3399	M-09-VAL-006K18	FALSE	2962022	NA
4	5	K	K	19	19	BRD-K63126190-045-08-2	BRD-K63126190-045-08-2	Compound	Compound	M-09-VAL-006	M-09-VAL-006	26500	28700	-20.09	-14.22	-13.4	-8.913	-7.614	-7.662	M-09-VAL-006K19	FALSE	6852374	Mydriatics; Mydriatics; Adrenergic alpha-Agonists; Adrenergic beta-Agonists; Sympathomimetics; Vasoconstrictor Agents; Bronchodilator Agents
4	5	K	K	20	20	BRD-A55115866-001-08-3	BRD-A55115866-001-08-3	Compound	Compound	M-09-VAL-006	M-09-VAL-006	28900	32900	-12.65	-1.13	-12.25	-2.713	-0.3788	-0.3812	M-09-VAL-006K20	FALSE	2965350	NA
4	5	K	K	21	21	BRD-K24556098-001-09-2	BRD-K24556098-001-09-2	Compound	Compound	M-09-VAL-006	M-09-VAL-006	26600	29000	-19.84	-13.37	-11.62	-6.419	-9.183	-9.24	M-09-VAL-006K21	FALSE	5952	NA
4	5	K	K	22	22	BRD-A62595563-001-08-3	BRD-A62595563-001-08-3	Compound	Compound	M-09-VAL-006	M-09-VAL-006	29700	34500	-10.06	3.861	-13.84	-2.543	4.437	4.464	M-09-VAL-006K22	FALSE	2998263	NA
4	5	K	K	23	23			NeutralControl	NeutralControl	M-09-VAL-006	M-09-VAL-006	29600	32500	-10.31	-2.448	-6.164	-0.01292	-4.341	-4.368	M-09-VAL-006K23	FALSE	NA	NA
4	5	K	K	24	24			InhibitorControl	InhibitorControl	M-09-VAL-006	M-09-VAL-006	1320	1240	-99.5	-100.4	-99.5	-100.4	0	0	M-09-VAL-006K24	FALSE	NA	NA
4	5	L	L	1	1			NeutralControl	NeutralControl	M-09-VAL-006	M-09-VAL-006	40900	41000	25.26	24.39	3.704	0.764	20.9	21.03	M-09-VAL-006L1	FALSE	NA	NA
4	5	L	L	2	2			NeutralControl	NeutralControl	M-09-VAL-006	M-09-VAL-006	34700	35600	5.708	7.564	4.226	3.877	1.498	1.507	M-09-VAL-006L2	FALSE	NA	NA
4	5	L	L	3	3	BRD-A04553218-051-08-7	BRD-A04553218-051-08-7	Compound	Compound	M-09-VAL-006	M-09-VAL-006	30600	37300	-7.253	12.71	-9.695	7.499	2.769	2.786	M-09-VAL-006L3	FALSE	6433151	Histamine H1 Antagonists; Histamine H1 Antagonists; Antipruritics; Anti-Allergic Agents
4	5	L	L	4	4	BRD-K77642784-001-08-7	BRD-K77642784-001-08-7	Compound	Compound	M-09-VAL-006	M-09-VAL-006	26800	35300	-19.3	6.434	-15.74	8.828	-4.125	-4.151	M-09-VAL-006L4	FALSE	1975835	NA
4	5	L	L	5	5	BRD-K21187383-001-08-5	BRD-K21187383-001-08-5	Compound	Compound	M-09-VAL-006	M-09-VAL-006	28100	32900	-15.04	-1.004	-13.79	-1.604	-1.37	-1.379	M-09-VAL-006L5	FALSE	15818	NA
4	5	L	L	6	6	BRD-K97337407-001-08-7	BRD-K97337407-001-08-7	Compound	Compound	M-09-VAL-006	M-09-VAL-006	36700	45800	12.05	39.33	19.84	45.95	-6.473	-6.514	M-09-VAL-006L6	FALSE	2063466	NA
4	5	L	L	7	7	BRD-A55756846-001-13-9	BRD-A55756846-001-13-9	Compound	Compound	M-09-VAL-006	M-09-VAL-006	22800	26400	-31.76	-21.44	-30.55	-21.68	-1.636	-1.647	M-09-VAL-006L7	TRUE	3542	Enzyme Inhibitors
4	5	L	L	8	8	BRD-K79731181-001-08-5	BRD-K79731181-001-08-5	Compound	Compound	M-09-VAL-006	M-09-VAL-006	37800	45400	15.45	38.32	22.2	43.4	-5.49	-5.524	M-09-VAL-006L8	FALSE	7113	NA
4	5	L	L	9	9	BRD-A23883505-001-07-4	BRD-A23883505-001-07-4	Compound	Compound	M-09-VAL-006	M-09-VAL-006	26000	32700	-21.76	-1.601	-20.28	-1.799	-1.767	-1.778	M-09-VAL-006L9	FALSE	9052	NA
4	5	L	L	10	10	BRD-K29283857-001-08-1	BRD-K29283857-001-08-1	Compound	Compound	M-09-VAL-006	M-09-VAL-006	41700	54500	27.85	66.85	40.41	79.45	-8.974	-9.029	M-09-VAL-006L10	FALSE	725661	NA
4	5	L	L	11	11	BRD-K59058766-003-12-8	BRD-K59058766-003-12-8	Compound	Compound	M-09-VAL-006	M-09-VAL-006	26800	33900	-19.08	1.946	-15.2	4.628	-4.474	-4.502	M-09-VAL-006L11	FALSE	5702223	NA
4	5	L	L	12	12	BRD-K01124303-001-09-7	BRD-K01124303-001-09-7	Compound	Compound	M-09-VAL-006	M-09-VAL-006	27200	32000	-17.85	-3.861	-11.62	1.313	-6.949	-6.992	M-09-VAL-006L12	FALSE	16188430	NA
4	5	L	L	13	13	BRD-K01188359-065-11-6	BRD-K01188359-065-11-6	Compound	Compound	M-09-VAL-006	M-09-VAL-006	14400	15700	-58.25	-55.08	-55.87	-53.48	-5.075	-5.106	M-09-VAL-006L13	FALSE	5388983	Antineoplastic Agents; Antineoplastic Agents; Tubulin Modulators; Antineoplastic Agents, Phytogenic
4	5	L	L	14	14	BRD-K48531186-001-08-2	BRD-K48531186-001-08-2	Compound	Compound	M-09-VAL-006	M-09-VAL-006	24500	31700	-26.33	-4.802	-21.57	-0.7453	-5.949	-5.986	M-09-VAL-006L14	FALSE	1296665	NA
4	5	L	L	15	15	BRD-K92859907-001-08-0	BRD-K92859907-001-08-0	Compound	Compound	M-09-VAL-006	M-09-VAL-006	20800	29500	-37.94	-11.71	-35.55	-10.23	-3.553	-3.575	M-09-VAL-006L15	FALSE	5282360	NA
4	5	L	L	16	16	BRD-K60203695-001-08-5	BRD-K60203695-001-08-5	Compound	Compound	M-09-VAL-006	M-09-VAL-006	26900	31100	-18.8	-6.591	-9.143	2.38	-10.52	-10.59	M-09-VAL-006L16	FALSE	1894651	NA
4	5	L	L	17	17	BRD-K07441213-001-08-0	BRD-K07441213-001-08-0	Compound	Compound	M-09-VAL-006	M-09-VAL-006	27600	33800	-16.78	1.789	-10.84	6.799	-6.558	-6.598	M-09-VAL-006L17	FALSE	6271	NA
4	5	L	L	18	18	BRD-K11192682-001-08-5	BRD-K11192682-001-08-5	Compound	Compound	M-09-VAL-006	M-09-VAL-006	43100	48200	32.26	46.99	38.34	50.61	-4.372	-4.4	M-09-VAL-006L18	FALSE	2877883	NA
4	5	L	L	19	19	BRD-K17561142-003-13-5	BRD-K17561142-003-13-5	Compound	Compound	M-09-VAL-006	M-09-VAL-006	26800	32200	-19.17	-3.139	-13.37	1.681	-6.592	-6.633	M-09-VAL-006L19	FALSE	441325	Vasodilator Agents; Vasodilator Agents; Enzyme Inhibitors; Anti-Arrhythmia Agents
4	5	L	L	20	20	BRD-K11605483-001-08-7	BRD-K11605483-001-08-7	Compound	Compound	M-09-VAL-006	M-09-VAL-006	26900	29300	-18.83	-12.34	-9.369	-4.088	-10.33	-10.4	M-09-VAL-006L20	FALSE	677934	NA
4	5	L	L	21	21	BRD-K28667793-001-14-1	BRD-K28667793-001-14-1	Compound	Compound	M-09-VAL-006	M-09-VAL-006	28900	30200	-12.58	-9.385	-8.271	-6.839	-4.616	-4.644	M-09-VAL-006L21	FALSE	1046	Antitubercular Agents
4	5	L	L	22	22	BRD-A88622783-001-09-7	BRD-A88622783-001-09-7	Compound	Compound	M-09-VAL-006	M-09-VAL-006	34600	37000	5.33	11.74	11.96	16.37	-5.878	-5.914	M-09-VAL-006L22	FALSE	2870139	NA
4	5	L	L	23	23			NeutralControl	NeutralControl	M-09-VAL-006	M-09-VAL-006	30100	32600	-8.641	-2.134	-7.641	-3.086	-1.007	-1.013	M-09-VAL-006L23	FALSE	NA	NA
4	5	L	L	24	24			InhibitorControl	InhibitorControl	M-09-VAL-006	M-09-VAL-006	1170	1920	-99.97	-98.27	-99.97	-98.31	0	0	M-09-VAL-006L24	FALSE	NA	NA
4	5	M	M	1	1			NeutralControl	NeutralControl	M-09-VAL-006	M-09-VAL-006	39900	43700	22.11	32.8	2.092	8.707	19.71	19.83	M-09-VAL-006M1	FALSE	NA	NA
4	5	M	M	2	2			NeutralControl	NeutralControl	M-09-VAL-006	M-09-VAL-006	36100	40000	10.12	21.25	0.3689	8.223	9.8	9.861	M-09-VAL-006M2	FALSE	NA	NA
4	5	M	M	3	3	BRD-A88691025-001-08-2	BRD-A88691025-001-08-2	Compound	Compound	M-09-VAL-006	M-09-VAL-006	29600	33900	-10.31	1.977	0.03679	11.43	-10.28	-10.34	M-09-VAL-006M3	FALSE	4594	Anti-Ulcer Agents; Anti-Ulcer Agents; Enzyme Inhibitors
4	5	M	M	4	4	BRD-A21626559-001-08-2	BRD-A21626559-001-08-2	Compound	Compound	M-09-VAL-006	M-09-VAL-006	32400	35800	-1.545	8.035	-3.547	3.665	2.147	2.161	M-09-VAL-006M4	FALSE	2898369	NA
4	5	M	M	5	5	BRD-K77641333-003-13-1	BRD-K77641333-003-13-1	Compound	Compound	M-09-VAL-006	M-09-VAL-006	25900	32500	-22.14	-2.228	-15.73	3.624	-7.484	-7.531	M-09-VAL-006M5	FALSE	11079	Adrenergic alpha-Agonists; Adrenergic alpha-Agonists; Nasal Decongestants
4	5	M	M	6	6	BRD-A28553482-001-08-3	BRD-A28553482-001-08-3	Compound	Compound	M-09-VAL-006	M-09-VAL-006	31400	36400	-4.541	10.04	-2.996	9.536	-1.52	-1.529	M-09-VAL-006M6	FALSE	3156585	NA
4	5	M	M	7	7	BRD-K80353807-001-14-7	BRD-K80353807-001-14-7	Compound	Compound	M-09-VAL-006	M-09-VAL-006	26000	32600	-21.67	-2.04	-13.29	6.178	-9.536	-9.595	M-09-VAL-006M7	FALSE	3828	Indicators and Reagents; Indicators and Reagents; Photosensitizing Agents; Vasodilator Agents; Anticoagulants; Antineoplastic Agents; Dermatologic Agents; Bronchodilator Agents
4	5	M	M	8	8	BRD-A82854008-001-07-5	BRD-A82854008-001-07-5	Compound	Compound	M-09-VAL-006	M-09-VAL-006	33400	34700	1.577	4.52	0.0218	0.8039	1.629	1.639	M-09-VAL-006M8	FALSE	5389488	NA
4	5	M	M	9	9	BRD-K24526313-001-09-4	BRD-K24526313-001-09-4	Compound	Compound	M-09-VAL-006	M-09-VAL-006	26000	31500	-21.82	-5.304	-14.02	2.002	-8.958	-9.014	M-09-VAL-006M9	FALSE	93504	Parasympatholytics; Parasympatholytics; Vasodilator Agents; Antihypertensive Agents; Bronchodilator Agents
4	5	M	M	10	10	BRD-K46857451-001-07-3	BRD-K46857451-001-07-3	Compound	Compound	M-09-VAL-006	M-09-VAL-006	31600	35600	-4.163	7.407	-3.356	6.094	-0.7607	-0.7655	M-09-VAL-006M10	FALSE	2310770	NA
4	5	M	M	11	11	BRD-K77746515-003-08-8	BRD-K77746515-003-08-8	Compound	Compound	M-09-VAL-006	M-09-VAL-006	25100	32100	-24.6	-3.547	-17.09	3.843	-8.919	-8.974	M-09-VAL-006M11	FALSE	6602683	NA
4	5	M	M	12	12	BRD-A12560204-001-08-3	BRD-A12560204-001-08-3	Compound	Compound	M-09-VAL-006	M-09-VAL-006	31000	33800	-5.992	1.695	-4.197	1.519	-1.798	-1.809	M-09-VAL-006M12	FALSE	4507	Vasodilator Agents; Vasodilator Agents; Calcium Channel Blockers; Antihypertensive Agents
4	5	M	M	13	13	BRD-K38704569-001-08-4	BRD-K38704569-001-08-4	Compound	Compound	M-09-VAL-006	M-09-VAL-006	25300	29400	-23.78	-12.12	-15.1	-4.106	-10.09	-10.15	M-09-VAL-006M13	FALSE	9324	Androgen Antagonists; Androgen Antagonists; Contraceptives, Oral, Synthetic
4	5	M	M	14	14	BRD-K45071273-003-13-2	BRD-K45071273-003-13-2	Compound	Compound	M-09-VAL-006	M-09-VAL-006	32500	36400	-1.23	9.981	-1.714	7.199	0.566	0.5695	M-09-VAL-006M14	FALSE	8695	Vitamin B Complex; Vitamin B Complex; Anesthetics, Local
4	5	M	M	15	15	BRD-K49783248-004-08-8	BRD-K49783248-004-08-8	Compound	Compound	M-09-VAL-006	M-09-VAL-006	27400	32200	-17.38	-3.202	-11.1	2.023	-6.965	-7.009	M-09-VAL-006M15	FALSE	657264	NA
4	5	M	M	16	16	BRD-K72437150-001-07-5	BRD-K72437150-001-07-5	Compound	Compound	M-09-VAL-006	M-09-VAL-006	29400	34900	-10.94	5.304	-12.35	1.512	1.678	1.688	M-09-VAL-006M16	FALSE	3454	Antiviral Agents
4	5	M	M	17	17	BRD-K75089421-003-13-8	BRD-K75089421-003-13-8	Compound	Compound	M-09-VAL-006	M-09-VAL-006	27600	31500	-16.49	-5.461	-8.555	1.418	-8.585	-8.639	M-09-VAL-006M17	FALSE	66068	Vitamin B Complex; Vitamin B Complex; Anti-Arrhythmia Agents
4	5	M	M	18	18	BRD-K68432770-001-09-8	BRD-K68432770-001-09-8	Compound	Compound	M-09-VAL-006	M-09-VAL-006	31500	35300	-4.257	6.34	-7.097	1.065	3.125	3.144	M-09-VAL-006M18	FALSE	6249	Anti-Bacterial Agents
4	5	M	M	19	19	BRD-K32830106-003-12-1	BRD-K32830106-003-12-1	Compound	Compound	M-09-VAL-006	M-09-VAL-006	27000	30600	-18.39	-8.349	-11.27	-2.386	-7.914	-7.964	M-09-VAL-006M19	FALSE	71401	Antihypertensive Agents; Antihypertensive Agents; Adrenergic alpha-2 Receptor Agonists
4	5	M	M	20	20	BRD-K99048103-001-10-1	BRD-K99048103-001-10-1	Compound	Compound	M-09-VAL-006	M-09-VAL-006	31500	33400	-4.194	0.4394	-4.917	-2.363	0.8326	0.8377	M-09-VAL-006M20	FALSE	1985	Sulfhydryl Reagents
4	5	M	M	21	21	BRD-A99939097-001-13-5	BRD-A99939097-001-13-5	Compound	Compound	M-09-VAL-006	M-09-VAL-006	27700	30400	-16.37	-8.977	-10.07	-4.109	-6.903	-6.946	M-09-VAL-006M21	FALSE	2576	Muscle Relaxants, Central
4	5	M	M	22	22	BRD-K85119730-001-15-6	BRD-K85119730-001-15-6	Compound	Compound	M-09-VAL-006	M-09-VAL-006	30800	34900	-6.591	5.304	-5.896	3.916	-0.6643	-0.6684	M-09-VAL-006M22	FALSE	5505	Hypoglycemic Agents
4	5	M	M	23	23			NeutralControl	NeutralControl	M-09-VAL-006	M-09-VAL-006	29100	31800	-11.92	-4.363	-10.24	-4.526	-1.796	-1.807	M-09-VAL-006M23	FALSE	NA	NA
4	5	M	M	24	24			InhibitorControl	InhibitorControl	M-09-VAL-006	M-09-VAL-006	3690	4000	-92.02	-91.75	-92.04	-91.93	0	0	M-09-VAL-006M24	FALSE	NA	NA
4	5	N	N	1	1			NeutralControl	NeutralControl	M-09-VAL-006	M-09-VAL-006	45000	48600	38.25	48.24	4.514	9.682	32.43	32.63	M-09-VAL-006N1	FALSE	NA	NA
4	5	N	N	2	2			NeutralControl	NeutralControl	M-09-VAL-006	M-09-VAL-006	35800	39400	9.177	19.27	-1.139	5.762	10.51	10.58	M-09-VAL-006N2	FALSE	NA	NA
4	5	N	N	3	3	BRD-K25650355-059-10-6	BRD-K25650355-059-10-6	Compound	Compound	M-09-VAL-006	M-09-VAL-006	33400	38300	1.64	15.98	-5.593	5.507	7.725	7.773	M-09-VAL-006N3	FALSE	657348	NA
4	5	N	N	4	4	BRD-A71840497-001-08-3	BRD-A71840497-001-08-3	Compound	Compound	M-09-VAL-006	M-09-VAL-006	32000	36300	-2.901	9.479	-2.514	7.664	-0.324	-0.326	M-09-VAL-006N4	FALSE	2837665	NA
4	5	N	N	5	5	BRD-A67799922-003-13-8	BRD-A67799922-003-13-8	Compound	Compound	M-09-VAL-006	M-09-VAL-006	30500	35400	-7.411	6.811	-8.391	3.515	1.141	1.148	M-09-VAL-006N5	FALSE	5284441	Vasodilator Agents; Vasodilator Agents; Adrenergic alpha-Antagonists; Antihypertensive Agents
4	5	N	N	6	6	BRD-A33180589-001-08-0	BRD-A33180589-001-08-0	Compound	Compound	M-09-VAL-006	M-09-VAL-006	29000	33800	-12.33	1.883	-8.89	3.713	-3.692	-3.715	M-09-VAL-006N6	FALSE	16187395	NA
4	5	N	N	7	7	BRD-K11612998-001-10-7	BRD-K11612998-001-10-7	Compound	Compound	M-09-VAL-006	M-09-VAL-006	21400	25200	-36.05	-25.11	-35.82	-26.38	-0.2692	-0.2709	M-09-VAL-006N7	FALSE	5744	Anti-Inflammatory Agents
4	5	N	N	8	8	BRD-A91668462-001-08-5	BRD-A91668462-001-08-5	Compound	Compound	M-09-VAL-006	M-09-VAL-006	27200	34800	-17.79	4.896	-14.63	6.678	-3.604	-3.626	M-09-VAL-006N8	FALSE	3858008	NA
4	5	N	N	9	9	BRD-K82795137-001-12-2	BRD-K82795137-001-12-2	Compound	Compound	M-09-VAL-006	M-09-VAL-006	25100	30700	-24.38	-8.098	-21.18	-6.18	-3.948	-3.972	M-09-VAL-006N9	FALSE	3957	Serotonin Antagonists; Serotonin Antagonists; Gastrointestinal Agents; Histamine H1 Antagonists; Antipruritics; Anti-Allergic Agents; Histamine H1 Antagonists, Non-Sedating
4	5	N	N	10	10	BRD-K07737630-001-08-6	BRD-K07737630-001-08-6	Compound	Compound	M-09-VAL-006	M-09-VAL-006	29600	35900	-10.44	8.443	-5.094	12.55	-5.551	-5.586	M-09-VAL-006N10	FALSE	16188420	NA
4	5	N	N	11	11	BRD-K11742128-003-13-5	BRD-K11742128-003-13-5	Compound	Compound	M-09-VAL-006	M-09-VAL-006	26600	33500	-19.9	0.7847	-18.52	0.4098	-1.602	-1.612	M-09-VAL-006N11	FALSE	5702129	Histamine H1 Antagonists; Histamine H1 Antagonists; Anti-Allergic Agents
4	5	N	N	12	12	BRD-K76653074-001-08-4	BRD-K76653074-001-08-4	Compound	Compound	M-09-VAL-006	M-09-VAL-006	27000	37800	-18.57	14.34	-12.96	19.66	-6.344	-6.383	M-09-VAL-006N12	FALSE	747077	NA
4	5	N	N	13	13	BRD-K07237224-001-08-9	BRD-K07237224-001-08-9	Compound	Compound	M-09-VAL-006	M-09-VAL-006	22500	34300	-32.61	3.233	-32.13	1.821	-0.6144	-0.6182	M-09-VAL-006N13	FALSE	4235	Monoamine Oxidase Inhibitors; Monoamine Oxidase Inhibitors; Antidepressive Agents
4	5	N	N	14	14	BRD-K40571704-001-08-9	BRD-K40571704-001-08-9	Compound	Compound	M-09-VAL-006	M-09-VAL-006	19700	24400	-41.47	-27.75	-37.18	-24.06	-6.611	-6.652	M-09-VAL-006N14	FALSE	695590	NA
4	5	N	N	15	15	BRD-K57569181-001-13-5	BRD-K57569181-001-13-5	Compound	Compound	M-09-VAL-006	M-09-VAL-006	27500	33300	-16.87	0.1569	-14.85	0.4932	-2.293	-2.307	M-09-VAL-006N15	FALSE	4740	Vasodilator Agents; Vasodilator Agents; Radiation-Protective Agents; Phosphodiesterase Inhibitors; Free Radical Scavengers; Platelet Aggregation Inhibitors; Bronchodilator Agents
4	5	N	N	16	16	BRD-K84587230-001-08-5	BRD-K84587230-001-08-5	Compound	Compound	M-09-VAL-006	M-09-VAL-006	28500	31700	-13.75	-4.865	-7.561	-0.1095	-6.608	-6.649	M-09-VAL-006N16	FALSE	1619325	NA
4	5	N	N	17	17	BRD-A54880345-001-09-2	BRD-A54880345-001-09-2	Compound	Compound	M-09-VAL-006	M-09-VAL-006	29300	32400	-11.13	-2.762	-9.143	-2.616	-2.109	-2.122	M-09-VAL-006N17	FALSE	36339	Anesthetics, Intravenous; Anesthetics, Intravenous; Hypnotics and Sedatives
4	5	N	N	18	18	BRD-A41329803-001-08-3	BRD-A41329803-001-08-3	Compound	Compound	M-09-VAL-006	M-09-VAL-006	29600	33500	-10.25	0.973	-3.19	6.697	-7.216	-7.261	M-09-VAL-006N18	FALSE	3155709	NA
4	5	N	N	19	19	BRD-K15502390-001-08-4	BRD-K15502390-001-08-4	Compound	Compound	M-09-VAL-006	M-09-VAL-006	28500	32200	-13.94	-3.139	-11.4	-2.32	-2.78	-2.798	M-09-VAL-006N19	FALSE	4463	Anti-HIV Agents; Anti-HIV Agents; Reverse Transcriptase Inhibitors
4	5	N	N	20	20	BRD-K26846642-001-08-8	BRD-K26846642-001-08-8	Compound	Compound	M-09-VAL-006	M-09-VAL-006	28100	31400	-15.07	-5.869	-9.377	-1.597	-6.195	-6.234	M-09-VAL-006N20	FALSE	753293	NA
4	5	N	N	21	21	BRD-K28912512-001-08-3	BRD-K28912512-001-08-3	Compound	Compound	M-09-VAL-006	M-09-VAL-006	29700	32400	-9.934	-2.542	-6.21	-0.5789	-3.891	-3.915	M-09-VAL-006N21	FALSE	936	Vitamin B Complex
4	5	N	N	22	22	BRD-A14012836-001-08-9	BRD-A14012836-001-08-9	Compound	Compound	M-09-VAL-006	M-09-VAL-006	26900	29400	-18.89	-12.02	-13	-7.544	-6.665	-6.707	M-09-VAL-006N22	FALSE	2950900	NA
4	5	N	N	23	23			NeutralControl	NeutralControl	M-09-VAL-006	M-09-VAL-006	31400	34700	-4.51	4.677	-3.47	3.651	-1.003	-1.009	M-09-VAL-006N23	FALSE	NA	NA
4	5	N	N	24	24			InhibitorControl	InhibitorControl	M-09-VAL-006	M-09-VAL-006	1600	1950	-98.61	-98.18	-98.62	-98.22	0	0	M-09-VAL-006N24	FALSE	NA	NA
4	5	O	O	1	1			NeutralControl	NeutralControl	M-09-VAL-006	M-09-VAL-006	48000	54800	47.71	67.61	3.341	14.81	43.09	43.36	M-09-VAL-006O1	FALSE	NA	NA
4	5	O	O	2	2			NeutralControl	NeutralControl	M-09-VAL-006	M-09-VAL-006	40600	46000	24.41	40.02	2.081	12.5	21.98	22.11	M-09-VAL-006O2	FALSE	NA	NA
4	5	O	O	3	3	BRD-K67106572-001-07-3	BRD-K67106572-001-07-3	Compound	Compound	M-09-VAL-006	M-09-VAL-006	34200	38100	4.32	15.13	0.1046	8.203	4.288	4.315	M-09-VAL-006O3	FALSE	1893	Anti-Anxiety Agents; Anti-Anxiety Agents; Enzyme Inhibitors; Analgesics; Neuroprotective Agents; Anticonvulsants
4	5	O	O	4	4	BRD-A34255068-001-14-7	BRD-A34255068-001-14-7	Compound	Compound	M-09-VAL-006	M-09-VAL-006	35000	39000	6.717	17.95	-6.183	1.541	13.8	13.89	M-09-VAL-006O4	FALSE	5092	Phosphodiesterase 4 Inhibitors; Phosphodiesterase 4 Inhibitors; Antidepressive Agents
4	5	O	O	5	5	BRD-K93568044-001-13-0	BRD-K93568044-001-13-0	Compound	Compound	M-09-VAL-006	M-09-VAL-006	23300	26500	-30.27	-21.12	-28.19	-20.43	-2.788	-2.805	M-09-VAL-006O5	FALSE	5754	Anti-Inflammatory Agents
4	5	O	O	6	6	BRD-K17368287-001-11-8	BRD-K17368287-001-11-8	Compound	Compound	M-09-VAL-006	M-09-VAL-006	32300	37000	-1.829	11.74	-5.638	5.197	4.105	4.131	M-09-VAL-006O6	FALSE	223997	NA
4	5	O	O	7	7	BRD-A18696154-003-12-7	BRD-A18696154-003-12-7	Compound	Compound	M-09-VAL-006	M-09-VAL-006	26900	30700	-18.73	-7.847	-17.21	-8.047	-1.746	-1.757	M-09-VAL-006O7	FALSE	154494	Adrenergic alpha-2 Receptor Antagonists
4	5	O	O	8	8	BRD-A75726477-003-12-2	BRD-A75726477-003-12-2	Compound	Compound	M-09-VAL-006	M-09-VAL-006	28700	37800	-13.28	14.41	-15.82	8.791	3.077	3.096	M-09-VAL-006O8	FALSE	5702273	Adrenergic beta-Agonists; Adrenergic beta-Agonists; Sympathomimetics; Bronchodilator Agents
4	5	O	O	9	9	BRD-K93900986-001-08-5	BRD-K93900986-001-08-5	Compound	Compound	M-09-VAL-006	M-09-VAL-006	25900	33100	-22.14	-0.5336	-20.61	-0.6687	-1.833	-1.844	M-09-VAL-006O9	FALSE	92730	NA
4	5	O	O	10	10	BRD-K81872208-001-07-4	BRD-K81872208-001-07-4	Compound	Compound	M-09-VAL-006	M-09-VAL-006	42500	53300	30.34	62.93	24.77	52.79	4.569	4.597	M-09-VAL-006O10	FALSE	105078	NA
4	5	O	O	11	11	BRD-K36927236-001-16-9	BRD-K36927236-001-16-9	Compound	Compound	M-09-VAL-006	M-09-VAL-006	26500	34500	-20.15	3.955	-18.74	3.618	-1.652	-1.662	M-09-VAL-006O11	TRUE	3488	Hypoglycemic Agents
4	5	O	O	12	12	BRD-A79903587-001-08-2	BRD-A79903587-001-08-2	Compound	Compound	M-09-VAL-006	M-09-VAL-006	28300	37100	-14.35	12.05	-18.56	4.384	5.207	5.239	M-09-VAL-006O12	FALSE	5386	Antimetabolites; Antimetabolites; Antimetabolites, Antineoplastic; Immunosuppressive Agents
4	5	O	O	13	13	BRD-K73589401-001-12-9	BRD-K73589401-001-12-9	Compound	Compound	M-09-VAL-006	M-09-VAL-006	24300	28800	-26.96	-13.9	-25.37	-13.83	-2.03	-2.043	M-09-VAL-006O13	FALSE	5753	Anti-Inflammatory Agents
4	5	O	O	14	14	BRD-K58208984-001-08-8	BRD-K58208984-001-08-8	Compound	Compound	M-09-VAL-006	M-09-VAL-006	24200	27000	-27.37	-19.52	-31.64	-25.82	6.227	6.266	M-09-VAL-006O14	FALSE	657218	NA
4	5	O	O	15	15	BRD-K84821136-001-08-3	BRD-K84821136-001-08-3	Compound	Compound	M-09-VAL-006	M-09-VAL-006	22300	23800	-33.49	-29.72	-30.7	-28.25	-3.896	-3.921	M-09-VAL-006O15	FALSE	443980	Glucocorticoids
4	5	O	O	16	16	BRD-K71125014-001-15-6	BRD-K71125014-001-15-6	Compound	Compound	M-09-VAL-006	M-09-VAL-006	32200	36700	-2.018	10.77	-9.073	0.6734	7.812	7.86	M-09-VAL-006O16	FALSE	5323	Anti-Infective Agents
4	5	O	O	17	17	BRD-K60770992-066-13-6	BRD-K60770992-066-13-6	Compound	Compound	M-09-VAL-006	M-09-VAL-006	30100	34600	-8.798	4.331	-8.127	2.946	-0.655	-0.6591	M-09-VAL-006O17	FALSE	47812	Dopamine Agonists
4	5	O	O	18	18	BRD-K99121711-001-11-8	BRD-K99121711-001-11-8	Compound	Compound	M-09-VAL-006	M-09-VAL-006	33800	36300	2.807	9.479	-2.479	1.703	5.493	5.527	M-09-VAL-006O18	FALSE	3025	Anesthetics, Local
4	5	O	O	19	19	BRD-K55930204-001-11-8	BRD-K55930204-001-11-8	Compound	Compound	M-09-VAL-006	M-09-VAL-006	29100	32300	-11.83	-3.076	-9.974	-3.062	-1.977	-1.989	M-09-VAL-006O19	FALSE	1775	Anticonvulsants
4	5	O	O	20	20	BRD-K19352500-001-08-7	BRD-K19352500-001-08-7	Compound	Compound	M-09-VAL-006	M-09-VAL-006	36200	37400	10.41	13.21	5.663	6.108	4.574	4.603	M-09-VAL-006O20	FALSE	4917	Antiemetics; Antiemetics; Dopamine Antagonists; Antipsychotic Agents
4	5	O	O	21	21	BRD-K97746869-001-13-0	BRD-K97746869-001-13-0	Compound	Compound	M-09-VAL-006	M-09-VAL-006	30800	33600	-6.465	1.287	-7.467	-1.855	1.155	1.162	M-09-VAL-006O21	FALSE	2727	Hypoglycemic Agents
4	5	O	O	22	22	BRD-A52626501-001-08-3	BRD-A52626501-001-08-3	Compound	Compound	M-09-VAL-006	M-09-VAL-006	35600	36800	8.515	11.3	0.7776	1.21	7.759	7.807	M-09-VAL-006O22	FALSE	6852403	Dopamine Agonists
4	5	O	O	23	23			NeutralControl	NeutralControl	M-09-VAL-006	M-09-VAL-006	33000	33600	0.4415	1.161	-1.763	-3.098	2.318	2.332	M-09-VAL-006O23	FALSE	NA	NA
4	5	O	O	24	24			InhibitorControl	InhibitorControl	M-09-VAL-006	M-09-VAL-006	3150	5250	-93.72	-87.82	-93.74	-88.1	0	0	M-09-VAL-006O24	FALSE	NA	NA
4	5	P	P	1	1			NeutralControl	NeutralControl	M-09-VAL-006	M-09-VAL-006	57700	64200	78.37	97.14	5.685	14.32	69.03	69.46	M-09-VAL-006P1	FALSE	NA	NA
4	5	P	P	2	2			NeutralControl	NeutralControl	M-09-VAL-006	M-09-VAL-006	45000	51700	38.19	58.04	-0.7364	11.16	39.31	39.55	M-09-VAL-006P2	FALSE	NA	NA
4	5	P	P	3	3	BRD-K27130738-236-11-7	BRD-K27130738-236-11-7	Compound	Compound	M-09-VAL-006	M-09-VAL-006	44500	47000	36.68	43.35	-0.4006	2.2	37.32	37.56	M-09-VAL-006P3	FALSE	23672568	NA
4	5	P	P	4	4	BRD-K35589893-001-08-9	BRD-K35589893-001-08-9	Compound	Compound	M-09-VAL-006	M-09-VAL-006	55600	63100	71.74	93.63	43.2	58.11	20.24	20.36	M-09-VAL-006P4	FALSE	1729135	NA
4	5	P	P	5	5	BRD-K14452776-001-08-7	BRD-K14452776-001-08-7	Compound	Compound	M-09-VAL-006	M-09-VAL-006	35800	41900	9.177	27.09	-10.52	2.022	22.01	22.14	M-09-VAL-006P5	FALSE	13436	Air Pollutants
4	5	P	P	6	6	BRD-K44635855-001-08-5	BRD-K44635855-001-08-5	Compound	Compound	M-09-VAL-006	M-09-VAL-006	34300	39200	4.415	18.64	-10.33	-0.2127	16.46	16.56	M-09-VAL-006P6	FALSE	1739236	NA
4	5	P	P	7	7	BRD-K63794707-001-11-0	BRD-K63794707-001-11-0	Compound	Compound	M-09-VAL-006	M-09-VAL-006	36700	42400	11.98	28.84	-4.911	7.152	17.82	17.93	M-09-VAL-006P7	FALSE	9046	Estrogens
4	5	P	P	8	8	BRD-K63421194-001-08-6	BRD-K63421194-001-08-6	Compound	Compound	M-09-VAL-006	M-09-VAL-006	35500	39700	8.168	20.31	-8.875	-0.7592	18.73	18.84	M-09-VAL-006P8	FALSE	1367557	NA
4	5	P	P	9	9	BRD-K52756523-001-13-0	BRD-K52756523-001-13-0	Compound	Compound	M-09-VAL-006	M-09-VAL-006	35500	41000	8.42	24.39	-8.312	3.021	18.28	18.39	M-09-VAL-006P9	FALSE	6473883	Anti-Bacterial Agents
4	5	P	P	10	10	BRD-K96305917-001-08-8	BRD-K96305917-001-08-8	Compound	Compound	M-09-VAL-006	M-09-VAL-006	32900	37900	0.09461	14.6	-9.414	1.574	10.54	10.61	M-09-VAL-006P10	FALSE	6284688	NA
4	5	P	P	11	11	BRD-K10647544-001-10-3	BRD-K10647544-001-10-3	Compound	Compound	M-09-VAL-006	M-09-VAL-006	39000	41500	19.46	26.02	-2.559	0.6116	22.66	22.81	M-09-VAL-006P11	FALSE	3435	NA
4	5	P	P	12	12	BRD-A74078148-001-08-0	BRD-A74078148-001-08-0	Compound	Compound	M-09-VAL-006	M-09-VAL-006	36700	40600	12.05	23.26	-4.825	2.514	17.78	17.89	M-09-VAL-006P12	FALSE	3822647	NA
4	5	P	P	13	13	BRD-K42098891-003-11-4	BRD-K42098891-003-11-4	Compound	Compound	M-09-VAL-006	M-09-VAL-006	37600	41100	14.79	24.64	-4.943	1.045	20.81	20.94	M-09-VAL-006P13	FALSE	6603149	Adrenergic Uptake Inhibitors; Adrenergic Uptake Inhibitors; Antidepressive Agents, Tricyclic
4	5	P	P	14	14	BRD-K03166157-001-08-5	BRD-K03166157-001-08-5	Compound	Compound	M-09-VAL-006	M-09-VAL-006	31300	37000	-4.888	11.96	-13.88	-0.708	10.47	10.54	M-09-VAL-006P14	FALSE	759520	NA
4	5	P	P	15	15	BRD-A71033472-003-13-0	BRD-A71033472-003-13-0	Compound	Compound	M-09-VAL-006	M-09-VAL-006	35000	39000	6.591	18.24	-8.305	-0.4032	16.28	16.38	M-09-VAL-006P15	FALSE	5702162	Calcium Channel Blockers
4	5	P	P	16	16	BRD-K19606708-001-08-6	BRD-K19606708-001-08-6	Compound	Compound	M-09-VAL-006	M-09-VAL-006	33900	36200	3.122	9.259	-4.81	-1.242	8.399	8.451	M-09-VAL-006P16	FALSE	978300	NA
4	5	P	P	17	17	BRD-K13183738-071-10-5	BRD-K13183738-071-10-5	Compound	Compound	M-09-VAL-006	M-09-VAL-006	36100	38300	10.06	16.04	-4.844	-1.786	15.72	15.82	M-09-VAL-006P17	FALSE	359323	Trypanocidal Agents; Trypanocidal Agents; Antiprotozoal Agents; Antifungal Agents
4	5	P	P	18	18	BRD-A34680945-001-09-5	BRD-A34680945-001-09-5	Compound	Compound	M-09-VAL-006	M-09-VAL-006	36300	41300	10.75	25.27	-0.02235	10.75	10.86	10.93	M-09-VAL-006P18	FALSE	3240326	NA
4	5	P	P	19	19	BRD-K76534306-001-09-4	BRD-K76534306-001-09-4	Compound	Compound	M-09-VAL-006	M-09-VAL-006	35900	41100	9.681	24.76	-4.546	6.339	14.97	15.06	M-09-VAL-006P19	FALSE	71188	Anti-Bacterial Agents; Anti-Bacterial Agents; Antineoplastic Agents; Nucleic Acid Synthesis Inhibitors
4	5	P	P	20	20	BRD-K16496912-001-08-7	BRD-K16496912-001-08-7	Compound	Compound	M-09-VAL-006	M-09-VAL-006	32400	37700	-1.64	13.87	-14.13	-2.634	14.55	14.64	M-09-VAL-006P20	FALSE	1028501	NA
4	5	P	P	21	21	BRD-K88429204-001-16-1	BRD-K88429204-001-16-1	Compound	Compound	M-09-VAL-006	M-09-VAL-006	34900	39400	6.339	19.49	-6.926	2.421	14.3	14.39	M-09-VAL-006P21	TRUE	4993	Antimalarials; Antimalarials; Antiprotozoal Agents; Folic Acid Antagonists
4	5	P	P	22	22	BRD-A46428322-004-08-4	BRD-A46428322-004-08-4	Compound	Compound	M-09-VAL-006	M-09-VAL-006	34500	36600	4.983	10.7	-5.913	-2.862	11.64	11.71	M-09-VAL-006P22	FALSE	16192979	NA
4	5	P	P	23	23			NeutralControl	NeutralControl	M-09-VAL-006	M-09-VAL-006	35800	40300	9.366	22.28	-3.826	5.307	13.78	13.87	M-09-VAL-006P23	FALSE	NA	NA
4	5	P	P	24	24			InhibitorControl	InhibitorControl	M-09-VAL-006	M-09-VAL-006	1380	1280	-99.31	-100.3	-99.31	-100.3	0	0	M-09-VAL-006P24	FALSE	NA	NA
6	7	A	A	1	1			NeutralControl	NeutralControl	M-09-VAL-005	M-09-VAL-005	40600	39000	8.647	6.337	1.99	-2.496	7.186	7.162	M-09-VAL-005A1	FALSE	NA	NA
6	7	A	A	2	2			NeutralControl	NeutralControl	M-09-VAL-005	M-09-VAL-005	36600	36500	-2.688	-0.5787	-1.948	-2.165	-0.146	-0.1455	M-09-VAL-005A2	FALSE	NA	NA
6	7	A	A	3	3	BRD-A25067867-066-08-5	BRD-A25067867-066-08-5	Compound	Compound	M-09-VAL-005	M-09-VAL-005	34500	35100	-8.481	-4.474	-3.653	-1.81	-4.421	-4.406	M-09-VAL-005A3	FALSE	238053	Muscarinic Antagonists; Muscarinic Antagonists; Dopamine Uptake Inhibitors; Parasympatholytics; Antiparkinson Agents
6	7	A	A	4	4	BRD-K06467376-001-08-9	BRD-K06467376-001-08-9	Compound	Compound	M-09-VAL-005	M-09-VAL-005	34400	35600	-8.537	-3.289	-3.1	0.03433	-5.024	-5.007	M-09-VAL-005A4	FALSE	2461255	NA
6	7	A	A	5	5	BRD-K26402213-001-08-9	BRD-K26402213-001-08-9	Compound	Compound	M-09-VAL-005	M-09-VAL-005	34900	33600	-7.178	-8.709	-1.076	-4.998	-5.589	-5.571	M-09-VAL-005A5	FALSE	827107	NA
6	7	A	A	6	6	BRD-A06276149-001-08-2	BRD-A06276149-001-08-2	Compound	Compound	M-09-VAL-005	M-09-VAL-005	42100	39300	12.64	7.184	21.31	12.73	-6.623	-6.601	M-09-VAL-005A6	FALSE	2999384	NA
6	7	A	A	7	7	BRD-K47931599-001-08-6	BRD-K47931599-001-08-6	Compound	Compound	M-09-VAL-005	M-09-VAL-005	35600	34700	-5.322	-5.773	0.7253	-2.117	-5.427	-5.409	M-09-VAL-005A7	FALSE	969581	NA
6	7	A	A	8	8	BRD-K12051961-001-10-0	BRD-K12051961-001-10-0	Compound	Compound	M-09-VAL-005	M-09-VAL-005	37500	36400	-0.08315	-0.8327	0.7069	-2.387	-0.1754	-0.1749	M-09-VAL-005A8	FALSE	3123873	NA
6	7	A	A	9	9	BRD-K21819781-001-08-1	BRD-K21819781-001-08-1	Compound	Compound	M-09-VAL-005	M-09-VAL-005	39100	39700	4.296	8.285	6.307	7.785	-1.293	-1.288	M-09-VAL-005A9	FALSE	2835210	NA
6	7	A	A	10	10	BRD-K57927989-236-11-5	BRD-K57927989-236-11-5	Compound	Compound	M-09-VAL-005	M-09-VAL-005	38300	34400	2.106	-6.478	3.289	-7.607	-0.5388	-0.537	M-09-VAL-005A10	FALSE	23670524	NA
6	7	A	A	11	11	BRD-A08538087-001-08-7	BRD-A08538087-001-08-7	Compound	Compound	M-09-VAL-005	M-09-VAL-005	38900	36600	3.88	-0.2117	4.722	-1.755	-0.196	-0.1953	M-09-VAL-005A11	FALSE	2829167	NA
6	7	A	A	12	12	BRD-A44881194-001-08-7	BRD-A44881194-001-08-7	Compound	Compound	M-09-VAL-005	M-09-VAL-005	39600	37500	5.71	2.329	-3.139	-8.411	9.793	9.76	M-09-VAL-005A12	FALSE	2898108	NA
6	7	A	A	13	13	BRD-K46952068-001-08-5	BRD-K46952068-001-08-5	Compound	Compound	M-09-VAL-005	M-09-VAL-005	40000	36400	6.874	-0.9739	7.887	-2.373	-0.3324	-0.3313	M-09-VAL-005A13	FALSE	2441921	NA
6	7	A	A	14	14	BRD-K09806474-001-08-6	BRD-K09806474-001-08-6	Compound	Compound	M-09-VAL-005	M-09-VAL-005	61900	57500	67.63	58.56	62.09	49.75	4.105	4.091	M-09-VAL-005A14	FALSE	2195449	NA
6	7	A	A	15	15	BRD-K42522777-001-11-6	BRD-K42522777-001-11-6	Compound	Compound	M-09-VAL-005	M-09-VAL-005	3120	2720	-95.34	-95.96	-94.83	-95.61	-5.425	-5.407	M-09-VAL-005A15	FALSE	460749	NA
6	7	A	A	16	16	BRD-K26211257-001-08-1	BRD-K26211257-001-08-1	Compound	Compound	M-09-VAL-005	M-09-VAL-005	36100	34900	-3.853	-5.152	-3.463	-6.994	0.2084	0.2077	M-09-VAL-005A16	FALSE	11107	NA
6	7	A	A	17	17	BRD-A15421211-003-08-2	BRD-A15421211-003-08-2	Compound	Compound	M-09-VAL-005	M-09-VAL-005	37200	35500	-0.9146	-3.345	2.712	-2.158	-2.942	-2.932	M-09-VAL-005A17	FALSE	2857240	NA
6	7	A	A	18	18	BRD-A77151109-001-08-9	BRD-A77151109-001-08-9	Compound	Compound	M-09-VAL-005	M-09-VAL-005	36900	33400	-1.663	-9.245	0.2864	-9.61	-1.342	-1.337	M-09-VAL-005A18	FALSE	4122761	NA
6	7	A	A	19	19	BRD-A36558078-001-09-0	BRD-A36558078-001-09-0	Compound	Compound	M-09-VAL-005	M-09-VAL-005	34700	31900	-7.761	-13.62	-2.961	-11.25	-4.357	-4.342	M-09-VAL-005A19	FALSE	5028321	NA
6	7	A	A	20	20	BRD-A47933453-001-08-9	BRD-A47933453-001-08-9	Compound	Compound	M-09-VAL-005	M-09-VAL-005	39500	34100	5.349	-7.438	12.1	-3.801	-5.469	-5.45	M-09-VAL-005A20	FALSE	86515	NA
6	7	A	A	21	21	BRD-K55195453-001-08-2	BRD-K55195453-001-08-2	Compound	Compound	M-09-VAL-005	M-09-VAL-005	41000	39500	9.756	7.918	14.54	9.981	-3.609	-3.597	M-09-VAL-005A21	FALSE	699975	NA
6	7	A	A	22	22	BRD-K06106362-001-08-9	BRD-K06106362-001-08-9	Compound	Compound	M-09-VAL-005	M-09-VAL-005	37300	33900	-0.6652	-7.975	1.352	-8.302	-1.389	-1.384	M-09-VAL-005A22	FALSE	1955890	NA
6	7	A	A	23	23			NeutralControl	NeutralControl	M-09-VAL-005	M-09-VAL-005	38700	35300	3.132	-3.994	3.164	-6.209	0.583	0.581	M-09-VAL-005A23	FALSE	NA	NA
6	7	A	A	24	24			InhibitorControl	InhibitorControl	M-09-VAL-005	M-09-VAL-005	1540	1300	-99.72	-99.97	-99.72	-99.97	0	0	M-09-VAL-005A24	FALSE	NA	NA
6	7	B	B	1	1			NeutralControl	NeutralControl	M-09-VAL-005	M-09-VAL-005	35900	36900	-4.407	0.5787	-2.012	0.6771	-1.843	-1.837	M-09-VAL-005B1	FALSE	NA	NA
6	7	B	B	2	2			NeutralControl	NeutralControl	M-09-VAL-005	M-09-VAL-005	33600	31800	-10.86	-13.76	-0.5719	-6.075	-9.798	-9.765	M-09-VAL-005B2	FALSE	NA	NA
6	7	B	B	3	3	BRD-A43027975-001-08-3	BRD-A43027975-001-08-3	Compound	Compound	M-09-VAL-005	M-09-VAL-005	34200	33200	-9.091	-9.951	0.8211	-2.498	-9.28	-9.248	M-09-VAL-005B3	FALSE	592265	NA
6	7	B	B	4	4	BRD-K35458079-001-13-3	BRD-K35458079-001-13-3	Compound	Compound	M-09-VAL-005	M-09-VAL-005	33700	34200	-10.64	-7.128	4.521	6.014	-14.01	-13.96	M-09-VAL-005B4	FALSE	4021	Free Radical Scavengers
6	7	B	B	5	5	BRD-K93880783-001-09-2	BRD-K93880783-001-09-2	Compound	Compound	M-09-VAL-005	M-09-VAL-005	29000	30500	-23.73	-17.46	-10.13	-5.131	-14.54	-14.49	M-09-VAL-005B5	FALSE	18283	Antimetabolites; Antimetabolites; Anti-HIV Agents; Antiviral Agents; Reverse Transcriptase Inhibitors
6	7	B	B	6	6	BRD-K85803250-001-07-2	BRD-K85803250-001-07-2	Compound	Compound	M-09-VAL-005	M-09-VAL-005	29900	30500	-21.06	-17.57	-9.308	-7.581	-12.38	-12.34	M-09-VAL-005B6	FALSE	3698	Vasodilator Agents; Vasodilator Agents; Cardiotonic Agents; Phosphodiesterase 3 Inhibitors; Calcium Channel Blockers
6	7	B	B	7	7	BRD-K83257731-003-11-0	BRD-K83257731-003-11-0	Compound	Compound	M-09-VAL-005	M-09-VAL-005	29800	29000	-21.37	-21.86	-8.251	-11.01	-13.72	-13.68	M-09-VAL-005B7	FALSE	80311	Histamine H1 Antagonists
6	7	B	B	8	8	BRD-K24179883-001-08-4	BRD-K24179883-001-08-4	Compound	Compound	M-09-VAL-005	M-09-VAL-005	31000	29800	-18.21	-19.49	-4.414	-8.156	-13.88	-13.83	M-09-VAL-005B8	FALSE	7389	Sulfhydryl Reagents
6	7	B	B	9	9	BRD-K45807620-001-10-9	BRD-K45807620-001-10-9	Compound	Compound	M-09-VAL-005	M-09-VAL-005	29400	29600	-22.39	-20.06	-10.67	-10.19	-12.53	-12.49	M-09-VAL-005B9	FALSE	592744	NA
6	7	B	B	10	10	BRD-K92778217-001-15-2	BRD-K92778217-001-15-2	Compound	Compound	M-09-VAL-005	M-09-VAL-005	32800	33200	-13.08	-10.01	-1.055	-0.01151	-11.61	-11.57	M-09-VAL-005B10	FALSE	4044	Vitamin B Complex; Vitamin B Complex; Cyclooxygenase Inhibitors; Anti-Inflammatory Agents, Non-Steroidal
6	7	B	B	11	11	BRD-K15725666-001-09-6	BRD-K15725666-001-09-6	Compound	Compound	M-09-VAL-005	M-09-VAL-005	32100	31000	-15.05	-16.02	-0.1144	-3.612	-14.43	-14.38	M-09-VAL-005B11	FALSE	2018190	NA
6	7	B	B	12	12	BRD-K28936863-051-15-7	BRD-K28936863-051-15-7	Compound	Compound	M-09-VAL-005	M-09-VAL-005	33100	31500	-12.39	-14.83	0.4305	-4.687	-12.23	-12.19	M-09-VAL-005B12	FALSE	5282408	Histamine H1 Antagonists; Histamine H1 Antagonists; Antipruritics; Anti-Allergic Agents
6	7	B	B	13	13	BRD-K55156715-001-08-8	BRD-K55156715-001-08-8	Compound	Compound	M-09-VAL-005	M-09-VAL-005	43300	43100	15.96	17.97	29.84	28.95	-10.23	-10.2	M-09-VAL-005B13	FALSE	708669	NA
6	7	B	B	14	14	BRD-K82357231-001-08-4	BRD-K82357231-001-08-4	Compound	Compound	M-09-VAL-005	M-09-VAL-005	33700	31800	-10.56	-14.02	1.373	-4.845	-11.23	-11.2	M-09-VAL-005B14	FALSE	124087	Serotonin Antagonists; Serotonin Antagonists; Cholinergic Antagonists; Gastrointestinal Agents; Histamine H1 Antagonists; Antipruritics; Anti-Allergic Agents; Histamine H1 Antagonists, Non-Sedating
6	7	B	B	15	15	BRD-K58716159-001-08-9	BRD-K58716159-001-08-9	Compound	Compound	M-09-VAL-005	M-09-VAL-005	33100	34000	-12.36	-7.777	0.4589	3.168	-12.23	-12.19	M-09-VAL-005B15	FALSE	738234	NA
6	7	B	B	16	16	BRD-K95763993-001-11-0	BRD-K95763993-001-11-0	Compound	Compound	M-09-VAL-005	M-09-VAL-005	30800	31300	-18.71	-15.31	-4.375	-2.794	-14.44	-14.39	M-09-VAL-005B16	FALSE	5531	Vasodilator Agents; Vasodilator Agents; Phosphodiesterase Inhibitors; Platelet Aggregation Inhibitors
6	7	B	B	17	17	BRD-A77402012-003-09-6	BRD-A77402012-003-09-6	Compound	Compound	M-09-VAL-005	M-09-VAL-005	31000	29900	-18.15	-19.27	-4.321	-7.873	-13.91	-13.86	M-09-VAL-005B17	FALSE	12005622	NA
6	7	B	B	18	18	BRD-A57382968-001-16-7	BRD-A57382968-001-16-7	Compound	Compound	M-09-VAL-005	M-09-VAL-005	31900	30200	-15.55	-18.28	-0.35	-5.861	-14.73	-14.68	M-09-VAL-005B18	FALSE	5312135	NA
6	7	B	B	19	19	BRD-K94671693-001-08-5	BRD-K94671693-001-08-5	Compound	Compound	M-09-VAL-005	M-09-VAL-005	34700	33600	-7.927	-8.68	5.62	2.264	-12.32	-12.27	M-09-VAL-005B19	FALSE	667147	NA
6	7	B	B	20	20	BRD-K35708212-001-10-5	BRD-K35708212-001-10-5	Compound	Compound	M-09-VAL-005	M-09-VAL-005	7650	7700	-82.79	-81.91	-79.17	-78.71	-14.66	-14.61	M-09-VAL-005B20	TRUE	439501	Cardiotonic Agents; Cardiotonic Agents; Enzyme Inhibitors; Anti-Arrhythmia Agents
6	7	B	B	21	21	BRD-A78671098-001-08-8	BRD-A78671098-001-08-8	Compound	Compound	M-09-VAL-005	M-09-VAL-005	32700	32800	-13.47	-10.94	-1.018	-0.5649	-12.04	-12	M-09-VAL-005B21	FALSE	5310161	NA
6	7	B	B	22	22	BRD-A19633847-050-16-4	BRD-A19633847-050-16-4	Compound	Compound	M-09-VAL-005	M-09-VAL-005	30700	31900	-19.01	-13.71	-6.266	-2.545	-13.03	-12.99	M-09-VAL-005B22	TRUE	5284439	NA
6	7	B	B	23	23			NeutralControl	NeutralControl	M-09-VAL-005	M-09-VAL-005	33700	33200	-10.7	-9.979	0.0547	-1.539	-10.2	-10.16	M-09-VAL-005B23	FALSE	NA	NA
6	7	B	B	24	24			InhibitorControl	InhibitorControl	M-09-VAL-005	M-09-VAL-005	3200	1200	-95.12	-100.3	-95.11	-100.2	0	0	M-09-VAL-005B24	FALSE	NA	NA
6	7	C	C	1	1			NeutralControl	NeutralControl	M-09-VAL-005	M-09-VAL-005	37400	36000	-0.2217	-2.103	0.2445	-3.945	0.146	0.1455	M-09-VAL-005C1	FALSE	NA	NA
6	7	C	C	2	2			NeutralControl	NeutralControl	M-09-VAL-005	M-09-VAL-005	35200	35400	-6.43	-3.627	0.453	1.012	-6.281	-6.259	M-09-VAL-005C2	FALSE	NA	NA
6	7	C	C	3	3	BRD-A34106626-001-08-9	BRD-A34106626-001-08-9	Compound	Compound	M-09-VAL-005	M-09-VAL-005	34400	33900	-8.647	-8.059	4.879	3.035	-12.38	-12.34	M-09-VAL-005C3	FALSE	220717	NA
6	7	C	C	4	4	BRD-K55237917-001-08-2	BRD-K55237917-001-08-2	Compound	Compound	M-09-VAL-005	M-09-VAL-005	31600	34700	-16.35	-5.773	-3.933	5.572	-12.37	-12.33	M-09-VAL-005C4	FALSE	878802	NA
6	7	C	C	5	5	BRD-A06524150-003-08-7	BRD-A06524150-003-08-7	Compound	Compound	M-09-VAL-005	M-09-VAL-005	30000	29700	-20.87	-19.83	-2.215	-3.333	-18.56	-18.5	M-09-VAL-005C5	FALSE	2908698	NA
6	7	C	C	6	6	BRD-K91189502-001-07-4	BRD-K91189502-001-07-4	Compound	Compound	M-09-VAL-005	M-09-VAL-005	33800	33200	-10.23	-9.866	-0.4067	-2.38	-9.305	-9.273	M-09-VAL-005C6	FALSE	540142	NA
6	7	C	C	7	7	BRD-K26405863-001-08-5	BRD-K26405863-001-08-5	Compound	Compound	M-09-VAL-005	M-09-VAL-005	32100	32300	-15.02	-12.35	4.158	4.823	-17.94	-17.88	M-09-VAL-005C7	FALSE	5765850	NA
6	7	C	C	8	8	BRD-K70607276-001-08-2	BRD-K70607276-001-08-2	Compound	Compound	M-09-VAL-005	M-09-VAL-005	33200	33700	-12	-8.454	-1.878	-0.3627	-9.758	-9.725	M-09-VAL-005C8	FALSE	4103652	NA
6	7	C	C	9	9	BRD-A80451336-001-08-3	BRD-A80451336-001-08-3	Compound	Compound	M-09-VAL-005	M-09-VAL-005	29800	29100	-21.31	-21.61	-3.348	-6.031	-18.06	-18	M-09-VAL-005C9	FALSE	2887352	NA
6	7	C	C	10	10	BRD-A47411638-001-08-4	BRD-A47411638-001-08-4	Compound	Compound	M-09-VAL-005	M-09-VAL-005	33200	33300	-12.06	-9.697	-3.545	-3.312	-8.252	-8.224	M-09-VAL-005C10	FALSE	2980412	NA
6	7	C	C	11	11	BRD-A02232257-001-08-7	BRD-A02232257-001-08-7	Compound	Compound	M-09-VAL-005	M-09-VAL-005	30900	30200	-18.24	-18.45	-1.357	-3.975	-16.59	-16.54	M-09-VAL-005C11	FALSE	2886887	NA
6	7	C	C	12	12	BRD-K31885670-001-08-4	BRD-K31885670-001-08-4	Compound	Compound	M-09-VAL-005	M-09-VAL-005	35400	34300	-5.876	-6.733	3.853	0.4727	-8.823	-8.794	M-09-VAL-005C12	FALSE	3109196	NA
6	7	C	C	13	13	BRD-A79040955-001-08-7	BRD-A79040955-001-08-7	Compound	Compound	M-09-VAL-005	M-09-VAL-005	26700	26600	-30.07	-28.67	-17.88	-18.25	-14.2	-14.16	M-09-VAL-005C13	FALSE	666429	NA
6	7	C	C	14	14	BRD-K54736789-001-09-7	BRD-K54736789-001-09-7	Compound	Compound	M-09-VAL-005	M-09-VAL-005	34300	33200	-9.008	-9.922	2.617	-0.8257	-10.79	-10.76	M-09-VAL-005C14	FALSE	888488	NA
6	7	C	C	15	15	BRD-K16988847-001-08-3	BRD-K16988847-001-08-3	Compound	Compound	M-09-VAL-005	M-09-VAL-005	34000	33600	-9.867	-8.793	2.859	1.6	-11.85	-11.81	M-09-VAL-005C15	FALSE	748231	NA
6	7	C	C	16	16	BRD-K89978450-001-08-4	BRD-K89978450-001-08-4	Compound	Compound	M-09-VAL-005	M-09-VAL-005	33800	32900	-10.28	-10.74	-2.444	-5.237	-7.462	-7.437	M-09-VAL-005C16	FALSE	706914	NA
6	7	C	C	17	17	BRD-A28094177-001-08-8	BRD-A28094177-001-08-8	Compound	Compound	M-09-VAL-005	M-09-VAL-005	30100	30700	-20.57	-16.92	-7.051	-5.144	-13.97	-13.92	M-09-VAL-005C17	FALSE	2936812	NA
6	7	C	C	18	18	BRD-A82631896-001-08-0	BRD-A82631896-001-08-0	Compound	Compound	M-09-VAL-005	M-09-VAL-005	34800	35000	-7.428	-4.898	0.1194	0.4177	-6.97	-6.947	M-09-VAL-005C18	FALSE	3138784	NA
6	7	C	C	19	19	BRD-K17684133-001-08-0	BRD-K17684133-001-08-0	Compound	Compound	M-09-VAL-005	M-09-VAL-005	29900	30000	-21.04	-18.93	-7.151	-6.973	-14.39	-14.34	M-09-VAL-005C19	FALSE	888664	NA
6	7	C	C	20	20	BRD-K03563323-001-09-0	BRD-K03563323-001-09-0	Compound	Compound	M-09-VAL-005	M-09-VAL-005	34500	33400	-8.509	-9.33	2.029	-1.283	-9.784	-9.751	M-09-VAL-005C20	FALSE	669888	NA
6	7	C	C	21	21	BRD-K22058935-034-08-1	BRD-K22058935-034-08-1	Compound	Compound	M-09-VAL-005	M-09-VAL-005	29200	29300	-22.95	-20.85	-10.03	-9.804	-13.77	-13.73	M-09-VAL-005C21	FALSE	2936160	NA
6	7	C	C	22	22	BRD-A44176809-001-08-9	BRD-A44176809-001-08-9	Compound	Compound	M-09-VAL-005	M-09-VAL-005	33100	34500	-12.28	-6.281	-4.809	-0.7258	-7.266	-7.241	M-09-VAL-005C22	FALSE	3108051	NA
6	7	C	C	23	23			NeutralControl	NeutralControl	M-09-VAL-005	M-09-VAL-005	34600	32100	-8.121	-13.03	1.072	-6.575	-8.54	-8.511	M-09-VAL-005C23	FALSE	NA	NA
6	7	C	C	24	24			InhibitorControl	InhibitorControl	M-09-VAL-005	M-09-VAL-005	2990	1540	-95.7	-99.29	-95.69	-99.31	0	0	M-09-VAL-005C24	FALSE	NA	NA
6	7	D	D	1	1			NeutralControl	NeutralControl	M-09-VAL-005	M-09-VAL-005	40200	38000	7.456	3.543	3.577	-2.52	4.386	4.371	M-09-VAL-005D1	FALSE	NA	NA
6	7	D	D	2	2			NeutralControl	NeutralControl	M-09-VAL-005	M-09-VAL-005	33600	33600	-10.84	-8.709	-1.897	-1.944	-8.547	-8.519	M-09-VAL-005D2	FALSE	NA	NA
6	7	D	D	3	3	BRD-A28408347-001-08-5	BRD-A28408347-001-08-5	Compound	Compound	M-09-VAL-005	M-09-VAL-005	35700	36100	-5.017	-1.764	1.075	2.065	-5.452	-5.433	M-09-VAL-005D3	FALSE	16188782	NA
6	7	D	D	4	4	BRD-K22031190-001-12-9	BRD-K22031190-001-12-9	Compound	Compound	M-09-VAL-005	M-09-VAL-005	30700	31400	-18.93	-14.98	-5.904	-3.701	-13.28	-13.23	M-09-VAL-005D4	FALSE	3059	Cyclooxygenase Inhibitors; Cyclooxygenase Inhibitors; Anti-Inflammatory Agents, Non-Steroidal
6	7	D	D	5	5	BRD-K43342985-065-08-7	BRD-K43342985-065-08-7	Compound	Compound	M-09-VAL-005	M-09-VAL-005	35000	35500	-7.04	-3.458	2.773	4.189	-9.001	-8.971	M-09-VAL-005D5	FALSE	16237581	NA
6	7	D	D	6	6	BRD-K87545011-001-08-5	BRD-K87545011-001-08-5	Compound	Compound	M-09-VAL-005	M-09-VAL-005	44400	49300	19.07	35.64	39.6	55.16	-14.34	-14.29	M-09-VAL-005D6	FALSE	975410	NA
6	7	D	D	7	7	BRD-K13688418-001-08-1	BRD-K13688418-001-08-1	Compound	Compound	M-09-VAL-005	M-09-VAL-005	33700	33500	-10.67	-9.104	1.43	0.7443	-11.39	-11.36	M-09-VAL-005D7	FALSE	231264	NA
6	7	D	D	8	8	BRD-K99320527-001-08-6	BRD-K99320527-001-08-6	Compound	Compound	M-09-VAL-005	M-09-VAL-005	30700	32000	-18.85	-13.25	-2.743	1.417	-16.03	-15.97	M-09-VAL-005D8	FALSE	719753	NA
6	7	D	D	9	9	BRD-K29716090-001-08-7	BRD-K29716090-001-08-7	Compound	Compound	M-09-VAL-005	M-09-VAL-005	31700	35200	-16.02	-4.361	-3.667	7.021	-12.27	-12.23	M-09-VAL-005D9	FALSE	739795	NA
6	7	D	D	10	10	BRD-K29795277-001-08-6	BRD-K29795277-001-08-6	Compound	Compound	M-09-VAL-005	M-09-VAL-005	32700	31700	-13.33	-14.3	3.499	-0.1021	-15.77	-15.71	M-09-VAL-005D10	FALSE	5419654	NA
6	7	D	D	11	11	BRD-A24246030-001-09-3	BRD-A24246030-001-09-3	Compound	Compound	M-09-VAL-005	M-09-VAL-005	33500	33800	-11.17	-8.116	0.4408	1.407	-11.02	-10.98	M-09-VAL-005D11	FALSE	3815867	NA
6	7	D	D	12	12	BRD-K45719377-001-08-5	BRD-K45719377-001-08-5	Compound	Compound	M-09-VAL-005	M-09-VAL-005	32200	30500	-14.72	-17.46	-0.04778	-5.558	-14.15	-14.1	M-09-VAL-005D12	FALSE	1872787	NA
6	7	D	D	13	13	BRD-K29810354-001-08-9	BRD-K29810354-001-08-9	Compound	Compound	M-09-VAL-005	M-09-VAL-005	35100	35100	-6.707	-4.559	3.778	3.64	-9.564	-9.532	M-09-VAL-005D13	FALSE	872314	NA
6	7	D	D	14	14	BRD-A55279658-001-08-9	BRD-A55279658-001-08-9	Compound	Compound	M-09-VAL-005	M-09-VAL-005	28800	31600	-24.11	-14.47	-10.82	-1.967	-14.32	-14.27	M-09-VAL-005D14	FALSE	2869371	NA
6	7	D	D	15	15	BRD-K25168760-003-08-0	BRD-K25168760-003-08-0	Compound	Compound	M-09-VAL-005	M-09-VAL-005	31800	32200	-15.85	-12.86	-4.73	-3.704	-11.11	-11.07	M-09-VAL-005D15	FALSE	16192811	NA
6	7	D	D	16	16	BRD-K46946425-001-08-5	BRD-K46946425-001-08-5	Compound	Compound	M-09-VAL-005	M-09-VAL-005	30800	30900	-18.71	-16.36	-2.53	-2.142	-16.07	-16.01	M-09-VAL-005D16	FALSE	78765	NA
6	7	D	D	17	17	BRD-K90834657-001-08-7	BRD-K90834657-001-08-7	Compound	Compound	M-09-VAL-005	M-09-VAL-005	33900	33500	-10.14	-8.991	0.8517	-0.2865	-10.36	-10.32	M-09-VAL-005D17	FALSE	696431	NA
6	7	D	D	18	18	BRD-A01759464-001-08-9	BRD-A01759464-001-08-9	Compound	Compound	M-09-VAL-005	M-09-VAL-005	30500	31100	-19.46	-15.79	-2.726	-0.7813	-16.67	-16.61	M-09-VAL-005D18	FALSE	748128	NA
6	7	D	D	19	19	BRD-K73886188-001-08-6	BRD-K73886188-001-08-6	Compound	Compound	M-09-VAL-005	M-09-VAL-005	31900	33800	-15.49	-8.285	-6.562	-1.028	-8.977	-8.947	M-09-VAL-005D19	FALSE	2224061	NA
6	7	D	D	20	20	BRD-K54317447-001-08-2	BRD-K54317447-001-08-2	Compound	Compound	M-09-VAL-005	M-09-VAL-005	46300	48000	24.45	31.74	48.27	53.19	-15.75	-15.7	M-09-VAL-005D20	FALSE	853070	NA
6	7	D	D	21	21	BRD-K88976112-001-08-9	BRD-K88976112-001-08-9	Compound	Compound	M-09-VAL-005	M-09-VAL-005	32800	31600	-12.97	-14.35	-1.752	-5.607	-10.87	-10.83	M-09-VAL-005D21	FALSE	16187212	NA
6	7	D	D	22	22	BRD-A12021585-001-08-5	BRD-A12021585-001-08-5	Compound	Compound	M-09-VAL-005	M-09-VAL-005	31300	33900	-17.27	-8.031	-6.923	0.9594	-10.54	-10.5	M-09-VAL-005D22	FALSE	2894220	NA
6	7	D	D	23	23			NeutralControl	NeutralControl	M-09-VAL-005	M-09-VAL-005	35400	35500	-5.82	-3.458	0.3583	0.4443	-5.581	-5.562	M-09-VAL-005D23	FALSE	NA	NA
6	7	D	D	24	24			InhibitorControl	InhibitorControl	M-09-VAL-005	M-09-VAL-005	1330	1460	-100.3	-99.52	-100.3	-99.53	0	0	M-09-VAL-005D24	FALSE	NA	NA
6	7	E	E	1	1			NeutralControl	NeutralControl	M-09-VAL-005	M-09-VAL-005	38000	37000	1.358	0.8045	-1.927	-4.732	3.981	3.967	M-09-VAL-005E1	FALSE	NA	NA
6	7	E	E	2	2			NeutralControl	NeutralControl	M-09-VAL-005	M-09-VAL-005	34800	33000	-7.567	-10.57	-2.312	-7.709	-4.792	-4.776	M-09-VAL-005E2	FALSE	NA	NA
6	7	E	E	3	3	BRD-K08845238-001-08-2	BRD-K08845238-001-08-2	Compound	Compound	M-09-VAL-005	M-09-VAL-005	34200	33000	-9.174	-10.54	0.9706	-2.906	-9.497	-9.465	M-09-VAL-005E3	FALSE	2031397	NA
6	7	E	E	4	4	BRD-K17966667-001-08-5	BRD-K17966667-001-08-5	Compound	Compound	M-09-VAL-005	M-09-VAL-005	34100	33300	-9.507	-9.555	0.3457	-2.087	-9.265	-9.234	M-09-VAL-005E4	FALSE	582676	NA
6	7	E	E	5	5	BRD-K78560405-001-08-9	BRD-K78560405-001-08-9	Compound	Compound	M-09-VAL-005	M-09-VAL-005	31500	32400	-16.6	-12.18	-2.251	0.4364	-14.14	-14.1	M-09-VAL-005E5	FALSE	5742127	NA
6	7	E	E	6	6	BRD-A11304513-001-08-3	BRD-A11304513-001-08-3	Compound	Compound	M-09-VAL-005	M-09-VAL-005	49900	47200	34.17	29.68	48.42	40.08	-9.163	-9.132	M-09-VAL-005E6	FALSE	3754294	NA
6	7	E	E	7	7	BRD-K92732414-001-08-5	BRD-K92732414-001-08-5	Compound	Compound	M-09-VAL-005	M-09-VAL-005	48600	47300	30.82	29.74	48.21	43.51	-11.33	-11.29	M-09-VAL-005E7	FALSE	763989	NA
6	7	E	E	8	8	BRD-A03400645-001-09-8	BRD-A03400645-001-09-8	Compound	Compound	M-09-VAL-005	M-09-VAL-005	31200	31700	-17.63	-14.18	-3.976	-2.38	-13.67	-13.62	M-09-VAL-005E8	FALSE	16188201	NA
6	7	E	E	9	9	BRD-A68811771-003-08-2	BRD-A68811771-003-08-2	Compound	Compound	M-09-VAL-005	M-09-VAL-005	32800	31500	-13.17	-14.64	2.318	-1.814	-14.62	-14.57	M-09-VAL-005E9	FALSE	2871809	NA
6	7	E	E	10	10	BRD-K54758507-001-09-2	BRD-K54758507-001-09-2	Compound	Compound	M-09-VAL-005	M-09-VAL-005	34300	35500	-8.869	-3.373	0.3577	3.868	-8.637	-8.608	M-09-VAL-005E10	FALSE	5732079	NA
6	7	E	E	11	11	BRD-A33860070-001-08-3	BRD-A33860070-001-08-3	Compound	Compound	M-09-VAL-005	M-09-VAL-005	34000	32800	-9.839	-11.16	4.572	0.5834	-13.27	-13.23	M-09-VAL-005E11	FALSE	16188712	NA
6	7	E	E	12	12	BRD-K90886628-001-08-3	BRD-K90886628-001-08-3	Compound	Compound	M-09-VAL-005	M-09-VAL-005	50000	51100	34.65	40.58	50.59	53.5	-10.18	-10.14	M-09-VAL-005E12	FALSE	5717503	NA
6	7	E	E	13	13	BRD-A17938108-001-08-3	BRD-A17938108-001-08-3	Compound	Compound	M-09-VAL-005	M-09-VAL-005	31400	30600	-16.91	-17.15	-4.829	-7.369	-12.13	-12.09	M-09-VAL-005E13	FALSE	2891422	NA
6	7	E	E	14	14	BRD-A20818140-001-06-6	BRD-A20818140-001-06-6	Compound	Compound	M-09-VAL-005	M-09-VAL-005	33200	33100	-11.92	-10.09	-1.83	-2.182	-9.716	-9.684	M-09-VAL-005E14	FALSE	665484	NA
6	7	E	E	15	15	BRD-K09000003-001-08-6	BRD-K09000003-001-08-6	Compound	Compound	M-09-VAL-005	M-09-VAL-005	35400	33300	-5.904	-9.697	8.256	1.438	-12.58	-12.54	M-09-VAL-005E15	FALSE	767419	NA
6	7	E	E	16	16	BRD-K45104259-001-08-3	BRD-K45104259-001-08-3	Compound	Compound	M-09-VAL-005	M-09-VAL-005	31700	33800	-16.1	-8.172	-7.174	-0.8437	-9.036	-9.005	M-09-VAL-005E16	FALSE	3698101	NA
6	7	E	E	17	17	BRD-K43691263-001-09-3	BRD-K43691263-001-09-3	Compound	Compound	M-09-VAL-005	M-09-VAL-005	33000	31800	-12.61	-13.87	0.5124	-3.297	-12.52	-12.48	M-09-VAL-005E17	FALSE	1162380	NA
6	7	E	E	18	18	BRD-A48035494-001-09-1	BRD-A48035494-001-09-1	Compound	Compound	M-09-VAL-005	M-09-VAL-005	31900	32900	-15.66	-10.8	-7.65	-4.66	-8.084	-8.057	M-09-VAL-005E18	FALSE	3732815	NA
6	7	E	E	19	19	BRD-K84168378-001-09-4	BRD-K84168378-001-09-4	Compound	Compound	M-09-VAL-005	M-09-VAL-005	34300	32900	-8.869	-10.8	0.3796	-4.066	-8.657	-8.627	M-09-VAL-005E19	FALSE	1401068	NA
6	7	E	E	20	20	BRD-K44948987-001-08-3	BRD-K44948987-001-08-3	Compound	Compound	M-09-VAL-005	M-09-VAL-005	33100	32800	-12.2	-10.97	-2.761	-3.746	-9.136	-9.105	M-09-VAL-005E20	FALSE	2884310	NA
6	7	E	E	21	21	BRD-A05055724-003-09-8	BRD-A05055724-003-09-8	Compound	Compound	M-09-VAL-005	M-09-VAL-005	35800	35100	-4.795	-4.531	7.626	5.358	-11.03	-10.99	M-09-VAL-005E21	FALSE	2882027	NA
6	7	E	E	22	22	BRD-A50563547-001-08-6	BRD-A50563547-001-08-6	Compound	Compound	M-09-VAL-005	M-09-VAL-005	36500	35500	-2.744	-3.373	2.17	-0.8789	-4.228	-4.214	M-09-VAL-005E22	FALSE	2929660	NA
6	7	E	E	23	23			NeutralControl	NeutralControl	M-09-VAL-005	M-09-VAL-005	38600	36000	2.882	-1.962	8.055	0.5528	-4.215	-4.201	M-09-VAL-005E23	FALSE	NA	NA
6	7	E	E	24	24			InhibitorControl	InhibitorControl	M-09-VAL-005	M-09-VAL-005	1440	1310	-100	-99.94	-100	-99.94	0	0	M-09-VAL-005E24	FALSE	NA	NA
6	7	F	F	1	1			NeutralControl	NeutralControl	M-09-VAL-005	M-09-VAL-005	37600	41700	0.2217	13.99	-8.529	1.679	10.2	10.17	M-09-VAL-005F1	FALSE	NA	NA
6	7	F	F	2	2			NeutralControl	NeutralControl	M-09-VAL-005	M-09-VAL-005	35100	35100	-6.763	-4.7	-0.6995	-0.9008	-5.527	-5.509	M-09-VAL-005F2	FALSE	NA	NA
6	7	F	F	3	3	BRD-K61506158-001-08-0	BRD-K61506158-001-08-0	Compound	Compound	M-09-VAL-005	M-09-VAL-005	34200	34000	-9.091	-7.551	-0.7936	-1.506	-7.798	-7.771	M-09-VAL-005F3	FALSE	16188589	NA
6	7	F	F	4	4	BRD-K48418681-001-08-2	BRD-K48418681-001-08-2	Compound	Compound	M-09-VAL-005	M-09-VAL-005	38500	40500	2.772	10.63	15.56	21.41	-10.57	-10.54	M-09-VAL-005F4	FALSE	2446233	NA
6	7	F	F	5	5	BRD-A53889512-001-08-3	BRD-A53889512-001-08-3	Compound	Compound	M-09-VAL-005	M-09-VAL-005	33500	34000	-11.06	-7.721	-3.48	-2.236	-7.275	-7.251	M-09-VAL-005F5	FALSE	3763609	NA
6	7	F	F	6	6	BRD-K04723418-001-08-7	BRD-K04723418-001-08-7	Compound	Compound	M-09-VAL-005	M-09-VAL-005	31400	33300	-17.07	-9.64	-8.262	-2.444	-9.016	-8.986	M-09-VAL-005F6	FALSE	2936351	NA
6	7	F	F	7	7	BRD-K51358982-001-08-0	BRD-K51358982-001-08-0	Compound	Compound	M-09-VAL-005	M-09-VAL-005	55000	57100	48.56	57.43	60.03	65.58	-6.697	-6.675	M-09-VAL-005F7	FALSE	5310837	NA
6	7	F	F	8	8	BRD-A87385580-001-08-9	BRD-A87385580-001-08-9	Compound	Compound	M-09-VAL-005	M-09-VAL-005	32900	32000	-12.83	-13.25	1.229	-1.663	-13.37	-13.32	M-09-VAL-005F8	FALSE	2883357	NA
6	7	F	F	9	9	BRD-K88805004-001-08-1	BRD-K88805004-001-08-1	Compound	Compound	M-09-VAL-005	M-09-VAL-005	34000	33500	-9.839	-9.217	0.1621	-1.542	-9.432	-9.4	M-09-VAL-005F9	FALSE	298474	NA
6	7	F	F	10	10	BRD-A01337353-001-09-6	BRD-A01337353-001-09-6	Compound	Compound	M-09-VAL-005	M-09-VAL-005	33200	34200	-12.11	-6.987	0.5656	3.865	-12.07	-12.03	M-09-VAL-005F10	FALSE	5734070	NA
6	7	F	F	11	11	BRD-A24882541-001-07-1	BRD-A24882541-001-07-1	Compound	Compound	M-09-VAL-005	M-09-VAL-005	31000	31500	-18.18	-14.64	-5.719	-4.006	-12.65	-12.61	M-09-VAL-005F11	FALSE	661995	NA
6	7	F	F	12	12	BRD-A68597144-001-09-9	BRD-A68597144-001-09-9	Compound	Compound	M-09-VAL-005	M-09-VAL-005	30500	31000	-19.48	-16.1	-7.686	-6.128	-12.2	-12.16	M-09-VAL-005F12	FALSE	4110386	NA
6	7	F	F	13	13	BRD-K70979248-001-09-8	BRD-K70979248-001-09-8	Compound	Compound	M-09-VAL-005	M-09-VAL-005	31800	34400	-15.85	-6.535	-6.123	1.752	-9.788	-9.755	M-09-VAL-005F13	FALSE	16189149	NA
6	7	F	F	14	14	BRD-K08376871-001-08-0	BRD-K08376871-001-08-0	Compound	Compound	M-09-VAL-005	M-09-VAL-005	31500	32300	-16.63	-12.6	-5.342	-3.158	-11.36	-11.32	M-09-VAL-005F14	FALSE	16188204	NA
6	7	F	F	15	15	BRD-A89539691-001-08-5	BRD-A89539691-001-08-5	Compound	Compound	M-09-VAL-005	M-09-VAL-005	31200	32100	-17.52	-13.08	-7.768	-5.144	-9.986	-9.952	M-09-VAL-005F15	FALSE	16188984	NA
6	7	F	F	16	16	BRD-K42750535-001-08-2	BRD-K42750535-001-08-2	Compound	Compound	M-09-VAL-005	M-09-VAL-005	37800	38000	0.6929	3.571	13.15	13.61	-10.51	-10.47	M-09-VAL-005F16	FALSE	292807	NA
6	7	F	F	17	17	BRD-K83500212-003-08-7	BRD-K83500212-003-08-7	Compound	Compound	M-09-VAL-005	M-09-VAL-005	44000	50100	17.85	37.73	28	46.01	-7.43	-7.405	M-09-VAL-005F17	FALSE	2880422	NA
6	7	F	F	18	18	BRD-K94266545-001-13-4	BRD-K94266545-001-13-4	Compound	Compound	M-09-VAL-005	M-09-VAL-005	30900	33300	-18.26	-9.668	-4.956	2.471	-13.45	-13.4	M-09-VAL-005F18	FALSE	5094	Antiprotozoal Agents
6	7	F	F	19	19	BRD-K30508957-001-08-7	BRD-K30508957-001-08-7	Compound	Compound	M-09-VAL-005	M-09-VAL-005	42200	42000	12.97	14.78	26.5	25.47	-10.23	-10.19	M-09-VAL-005F19	FALSE	659689	NA
6	7	F	F	20	20	BRD-K88611939-001-11-7	BRD-K88611939-001-11-7	Compound	Compound	M-09-VAL-005	M-09-VAL-005	30800	32100	-18.63	-13.17	-5.486	-1.597	-13.34	-13.3	M-09-VAL-005F20	FALSE	2196	Nootropic Agents; Nootropic Agents; Antidepressive Agents
6	7	F	F	21	21	BRD-K13118622-001-08-1	BRD-K13118622-001-08-1	Compound	Compound	M-09-VAL-005	M-09-VAL-005	34000	33900	-9.867	-7.89	-1.813	-2.04	-7.633	-7.607	M-09-VAL-005F21	FALSE	28445	NA
6	7	F	F	22	22	BRD-K11640013-001-10-9	BRD-K11640013-001-10-9	Compound	Compound	M-09-VAL-005	M-09-VAL-005	33200	32700	-12.08	-11.25	-1.255	-2.69	-10.41	-10.38	M-09-VAL-005F22	FALSE	5327	Anti-Infective Agents
6	7	F	F	23	23			NeutralControl	NeutralControl	M-09-VAL-005	M-09-VAL-005	34400	34400	-8.786	-6.422	-2.973	-2.811	-5.407	-5.389	M-09-VAL-005F23	FALSE	NA	NA
6	7	F	F	24	24			InhibitorControl	InhibitorControl	M-09-VAL-005	M-09-VAL-005	1090	960	-101	-100.9	-101	-100.9	0	0	M-09-VAL-005F24	FALSE	NA	NA
6	7	G	G	1	1			NeutralControl	NeutralControl	M-09-VAL-005	M-09-VAL-005	36800	34800	-2.106	-5.378	-4.577	-9.916	3.213	3.202	M-09-VAL-005G1	FALSE	NA	NA
6	7	G	G	2	2			NeutralControl	NeutralControl	M-09-VAL-005	M-09-VAL-005	34200	36200	-9.174	-1.454	-4.062	1.625	-4.738	-4.722	M-09-VAL-005G2	FALSE	NA	NA
6	7	G	G	3	3	BRD-K81921424-001-08-5	BRD-K81921424-001-08-5	Compound	Compound	M-09-VAL-005	M-09-VAL-005	30300	30700	-19.9	-16.92	-8.089	-6.968	-12.27	-12.23	M-09-VAL-005G3	FALSE	283293	NA
6	7	G	G	4	4	BRD-K48279297-001-08-4	BRD-K48279297-001-08-4	Compound	Compound	M-09-VAL-005	M-09-VAL-005	32900	35000	-12.89	-4.982	0.1456	6.583	-12.48	-12.44	M-09-VAL-005G4	FALSE	5403474	NA
6	7	G	G	5	5	BRD-K79955941-001-08-1	BRD-K79955941-001-08-1	Compound	Compound	M-09-VAL-005	M-09-VAL-005	30400	30200	-19.68	-18.39	-1.215	-2.065	-18.18	-18.12	M-09-VAL-005G5	FALSE	3707719	NA
6	7	G	G	6	6	BRD-A63473958-001-07-7	BRD-A63473958-001-07-7	Compound	Compound	M-09-VAL-005	M-09-VAL-005	32300	32300	-14.38	-12.38	2.716	2.584	-16.15	-16.1	M-09-VAL-005G6	FALSE	3236545	NA
6	7	G	G	7	7	BRD-A38780789-001-08-0	BRD-A38780789-001-08-0	Compound	Compound	M-09-VAL-005	M-09-VAL-005	29700	30800	-21.59	-16.7	-4.641	-1.177	-17.23	-17.18	M-09-VAL-005G7	FALSE	3557499	NA
6	7	G	G	8	8	BRD-K13888640-001-08-7	BRD-K13888640-001-08-7	Compound	Compound	M-09-VAL-005	M-09-VAL-005	31300	34600	-17.35	-5.886	-6.091	4.324	-11.42	-11.38	M-09-VAL-005G8	FALSE	100617	NA
6	7	G	G	9	9	BRD-K79914394-003-08-6	BRD-K79914394-003-08-6	Compound	Compound	M-09-VAL-005	M-09-VAL-005	30000	30600	-20.87	-17.32	-3.932	-2.07	-17.1	-17.04	M-09-VAL-005G9	FALSE	15945735	NA
6	7	G	G	10	10	BRD-K19304899-001-08-7	BRD-K19304899-001-08-7	Compound	Compound	M-09-VAL-005	M-09-VAL-005	53900	58000	45.45	60.2	65.7	78.13	-11.86	-11.82	M-09-VAL-005G10	FALSE	874473	NA
6	7	G	G	11	11	BRD-A18329458-001-08-0	BRD-A18329458-001-08-0	Compound	Compound	M-09-VAL-005	M-09-VAL-005	29200	31600	-23.03	-14.38	-8.485	-0.7178	-15.32	-15.27	M-09-VAL-005G11	FALSE	4970140	NA
6	7	G	G	12	12	BRD-A20686569-001-08-5	BRD-A20686569-001-08-5	Compound	Compound	M-09-VAL-005	M-09-VAL-005	33100	33000	-12.14	-10.46	0.4275	-0.09941	-11.98	-11.94	M-09-VAL-005G12	FALSE	3000177	NA
6	7	G	G	13	13	BRD-K49958457-001-08-8	BRD-K49958457-001-08-8	Compound	Compound	M-09-VAL-005	M-09-VAL-005	28600	28600	-24.78	-22.94	-8.789	-8.826	-16.96	-16.9	M-09-VAL-005G13	FALSE	653061	NA
6	7	G	G	14	14	BRD-A29778461-001-08-0	BRD-A29778461-001-08-0	Compound	Compound	M-09-VAL-005	M-09-VAL-005	30300	32900	-19.93	-10.68	-11.34	-3.492	-9.088	-9.058	M-09-VAL-005G14	FALSE	15944729	NA
6	7	G	G	15	15	BRD-K39296306-001-08-8	BRD-K39296306-001-08-8	Compound	Compound	M-09-VAL-005	M-09-VAL-005	28800	31400	-24.31	-15.06	-10.05	-1.561	-15.27	-15.22	M-09-VAL-005G15	FALSE	664448	NA
6	7	G	G	16	16	BRD-K21495211-001-08-0	BRD-K21495211-001-08-0	Compound	Compound	M-09-VAL-005	M-09-VAL-005	32200	34300	-14.75	-6.733	-2.581	3.989	-11.94	-11.9	M-09-VAL-005G16	FALSE	944716	NA
6	7	G	G	17	17	BRD-K31923739-001-08-2	BRD-K31923739-001-08-2	Compound	Compound	M-09-VAL-005	M-09-VAL-005	29700	30400	-21.7	-17.8	-6.502	-4.233	-15.7	-15.64	M-09-VAL-005G17	FALSE	16187211	NA
6	7	G	G	18	18	BRD-K41775010-001-08-4	BRD-K41775010-001-08-4	Compound	Compound	M-09-VAL-005	M-09-VAL-005	50300	50900	35.48	39.99	53.65	54.99	-11.44	-11.4	M-09-VAL-005G18	FALSE	885223	NA
6	7	G	G	19	19	BRD-A44408036-001-08-1	BRD-A44408036-001-08-1	Compound	Compound	M-09-VAL-005	M-09-VAL-005	31300	30200	-17.35	-18.28	-1.61	-5.042	-15.47	-15.42	M-09-VAL-005G19	FALSE	16188588	NA
6	7	G	G	20	20	BRD-K63812868-001-08-1	BRD-K63812868-001-08-1	Compound	Compound	M-09-VAL-005	M-09-VAL-005	32500	34700	-13.97	-5.632	-3.895	2.876	-9.915	-9.882	M-09-VAL-005G20	FALSE	5332432	NA
6	7	G	G	21	21	BRD-K56689993-001-08-0	BRD-K56689993-001-08-0	Compound	Compound	M-09-VAL-005	M-09-VAL-005	30200	30300	-20.4	-18.17	-6.541	-6.237	-14.26	-14.22	M-09-VAL-005G21	FALSE	1954694	NA
6	7	G	G	22	22	BRD-A09770309-001-08-7	BRD-A09770309-001-08-7	Compound	Compound	M-09-VAL-005	M-09-VAL-005	33000	34100	-12.64	-7.438	-5.266	-2.018	-7.199	-7.175	M-09-VAL-005G22	FALSE	16187265	NA
6	7	G	G	23	23			NeutralControl	NeutralControl	M-09-VAL-005	M-09-VAL-005	31000	34300	-18.18	-6.93	-9.864	0.05218	-8.632	-8.603	M-09-VAL-005G23	FALSE	NA	NA
6	7	G	G	24	24			InhibitorControl	InhibitorControl	M-09-VAL-005	M-09-VAL-005	1330	1280	-100.3	-100	-100.3	-100	0	0	M-09-VAL-005G24	FALSE	NA	NA
6	7	H	H	1	1			NeutralControl	NeutralControl	M-09-VAL-005	M-09-VAL-005	39400	40300	5.211	10.18	-0.09874	2.198	5.96	5.94	M-09-VAL-005H1	FALSE	NA	NA
6	7	H	H	2	2			NeutralControl	NeutralControl	M-09-VAL-005	M-09-VAL-005	34500	34900	-8.509	-5.067	-2.059	-0.7814	-6.007	-5.986	M-09-VAL-005H2	FALSE	NA	NA
6	7	H	H	3	3	BRD-K06531540-001-08-3	BRD-K06531540-001-08-3	Compound	Compound	M-09-VAL-005	M-09-VAL-005	32300	34800	-14.61	-5.49	-9.598	-2.327	-4.938	-4.921	M-09-VAL-005H3	FALSE	664702	NA
6	7	H	H	4	4	BRD-K32500735-001-08-1	BRD-K32500735-001-08-1	Compound	Compound	M-09-VAL-005	M-09-VAL-005	31600	30700	-16.32	-16.92	-2.424	-5.436	-13.7	-13.66	M-09-VAL-005H4	FALSE	11901242	NA
6	7	H	H	5	5	BRD-A08828397-003-08-3	BRD-A08828397-003-08-3	Compound	Compound	M-09-VAL-005	M-09-VAL-005	33300	33200	-11.64	-10.01	-0.6822	-1.258	-10.48	-10.45	M-09-VAL-005H5	FALSE	16189241	NA
6	7	H	H	6	6	BRD-K38197229-001-15-8	BRD-K38197229-001-15-8	Compound	Compound	M-09-VAL-005	M-09-VAL-005	31300	31900	-17.16	-13.48	-4.287	-2.45	-12.89	-12.85	M-09-VAL-005H6	FALSE	2471	Diuretics; Diuretics; Sodium Potassium Chloride Symporter Inhibitors
6	7	H	H	7	7	BRD-A20399351-001-08-7	BRD-A20399351-001-08-7	Compound	Compound	M-09-VAL-005	M-09-VAL-005	33500	34600	-11.2	-5.914	-0.8977	2.482	-9.838	-9.805	M-09-VAL-005H7	FALSE	3679005	NA
6	7	H	H	8	8	BRD-K34271724-001-08-0	BRD-K34271724-001-08-0	Compound	Compound	M-09-VAL-005	M-09-VAL-005	29900	32700	-21.15	-11.39	-9.348	-0.6273	-12.43	-12.39	M-09-VAL-005H8	FALSE	906403	NA
6	7	H	H	9	9	BRD-A74451270-001-08-9	BRD-A74451270-001-08-9	Compound	Compound	M-09-VAL-005	M-09-VAL-005	32900	35100	-12.89	-4.474	0.5238	7.553	-12.81	-12.77	M-09-VAL-005H9	FALSE	2880577	NA
6	7	H	H	10	10	BRD-A96652451-001-08-7	BRD-A96652451-001-08-7	Compound	Compound	M-09-VAL-005	M-09-VAL-005	30300	31700	-20.04	-14.16	-6.291	-1.851	-14.11	-14.06	M-09-VAL-005H10	FALSE	2853180	NA
6	7	H	H	11	11	BRD-K83278629-001-08-1	BRD-K83278629-001-08-1	Compound	Compound	M-09-VAL-005	M-09-VAL-005	33100	34300	-12.2	-6.817	-1.118	2.417	-10.65	-10.62	M-09-VAL-005H11	FALSE	666241	NA
6	7	H	H	12	12	BRD-K38779102-001-09-8	BRD-K38779102-001-09-8	Compound	Compound	M-09-VAL-005	M-09-VAL-005	30900	32400	-18.29	-12.21	-4.772	-0.1711	-13.64	-13.6	M-09-VAL-005H12	FALSE	5283102	NA
6	7	H	H	13	13	BRD-A09439038-003-07-5	BRD-A09439038-003-07-5	Compound	Compound	M-09-VAL-005	M-09-VAL-005	33100	32700	-12.14	-11.45	0.4003	-1.223	-11.95	-11.91	M-09-VAL-005H13	FALSE	6603096	NA
6	7	H	H	14	14	BRD-A51820102-008-13-1	BRD-A51820102-008-13-1	Compound	Compound	M-09-VAL-005	M-09-VAL-005	28900	29700	-23.89	-19.83	-10.53	-8.05	-14.34	-14.29	M-09-VAL-005H14	FALSE	68589	14-alpha Demethylase Inhibitors; 14-alpha Demethylase Inhibitors; Antifungal Agents
6	7	H	H	15	15	BRD-K64356867-001-08-9	BRD-K64356867-001-08-9	Compound	Compound	M-09-VAL-005	M-09-VAL-005	34600	34000	-8.204	-7.749	1.072	-0.8348	-8.623	-8.594	M-09-VAL-005H15	FALSE	2887002	NA
6	7	H	H	16	16	BRD-A82396632-008-10-0	BRD-A82396632-008-10-0	Compound	Compound	M-09-VAL-005	M-09-VAL-005	28500	29100	-24.89	-21.61	-11.6	-9.98	-14.44	-14.39	M-09-VAL-005H16	FALSE	68553	14-alpha Demethylase Inhibitors; 14-alpha Demethylase Inhibitors; Antifungal Agents
6	7	H	H	17	17	BRD-A18887308-001-08-9	BRD-A18887308-001-08-9	Compound	Compound	M-09-VAL-005	M-09-VAL-005	31800	34700	-15.88	-5.632	-2.328	6.888	-13.33	-13.29	M-09-VAL-005H17	FALSE	2927361	NA
6	7	H	H	18	18	BRD-K88135735-001-07-1	BRD-K88135735-001-07-1	Compound	Compound	M-09-VAL-005	M-09-VAL-005	31700	31400	-16.1	-15.09	-1.484	-2.687	-14.31	-14.26	M-09-VAL-005H18	FALSE	6356140	NA
6	7	H	H	19	19	BRD-A49690196-001-09-3	BRD-A49690196-001-09-3	Compound	Compound	M-09-VAL-005	M-09-VAL-005	33600	33300	-10.86	-9.612	0.2201	-0.793	-10.51	-10.48	M-09-VAL-005H19	FALSE	3967407	NA
6	7	H	H	20	20	BRD-K60956879-001-10-2	BRD-K60956879-001-10-2	Compound	Compound	M-09-VAL-005	M-09-VAL-005	2830	2890	-96.15	-95.48	-94.9	-94.32	-13.87	-13.83	M-09-VAL-005H20	FALSE	6763	Mutagens
6	7	H	H	21	21	BRD-K82120145-001-08-1	BRD-K82120145-001-08-1	Compound	Compound	M-09-VAL-005	M-09-VAL-005	32300	35100	-14.41	-4.672	-4.617	3.671	-9.699	-9.666	M-09-VAL-005H21	FALSE	7005445	NA
6	7	H	H	22	22	BRD-K52342823-001-08-6	BRD-K52342823-001-08-6	Compound	Compound	M-09-VAL-005	M-09-VAL-005	36000	37900	-4.157	3.402	6.262	11.9	-9.272	-9.241	M-09-VAL-005H22	FALSE	1002526	NA
6	7	H	H	23	23			NeutralControl	NeutralControl	M-09-VAL-005	M-09-VAL-005	34500	35400	-8.509	-3.825	-2.613	-0.05217	-5.471	-5.452	M-09-VAL-005H23	FALSE	NA	NA
6	7	H	H	24	24			InhibitorControl	InhibitorControl	M-09-VAL-005	M-09-VAL-005	1070	980	-101	-100.9	-101	-100.9	0	0	M-09-VAL-005H24	FALSE	NA	NA
6	7	I	I	1	1			NeutralControl	NeutralControl	M-09-VAL-005	M-09-VAL-005	40200	38800	7.539	5.97	-0.05469	-3.795	8.257	8.229	M-09-VAL-005I1	FALSE	NA	NA
6	7	I	I	2	2			NeutralControl	NeutralControl	M-09-VAL-005	M-09-VAL-005	34600	35300	-8.038	-4.135	-5.43	-3.734	-2.155	-2.148	M-09-VAL-005I2	FALSE	NA	NA
6	7	I	I	3	3	BRD-A66619849-001-08-3	BRD-A66619849-001-08-3	Compound	Compound	M-09-VAL-005	M-09-VAL-005	31400	33200	-16.85	-9.838	-2.858	2.768	-13.86	-13.81	M-09-VAL-005I3	FALSE	3820305	NA
6	7	I	I	4	4	BRD-K21837702-001-08-9	BRD-K21837702-001-08-9	Compound	Compound	M-09-VAL-005	M-09-VAL-005	33600	34700	-10.86	-5.801	-2.194	0.895	-8.297	-8.269	M-09-VAL-005I4	FALSE	16187231	NA
6	7	I	I	5	5	BRD-A20789432-001-08-2	BRD-A20789432-001-08-2	Compound	Compound	M-09-VAL-005	M-09-VAL-005	33100	33500	-12.2	-9.132	-0.06819	0.9387	-11.59	-11.55	M-09-VAL-005I5	FALSE	2936614	NA
6	7	I	I	6	6	BRD-A75840870-001-08-6	BRD-A75840870-001-08-6	Compound	Compound	M-09-VAL-005	M-09-VAL-005	40400	41900	7.982	14.52	20.28	24.53	-9.74	-9.707	M-09-VAL-005I6	FALSE	2936414	NA
6	7	I	I	7	7	BRD-A67691339-001-08-8	BRD-A67691339-001-08-8	Compound	Compound	M-09-VAL-005	M-09-VAL-005	29800	32400	-21.4	-12.21	-8.116	0.09913	-13.88	-13.83	M-09-VAL-005I7	FALSE	16188711	NA
6	7	I	I	8	8	BRD-K35584545-001-08-2	BRD-K35584545-001-08-2	Compound	Compound	M-09-VAL-005	M-09-VAL-005	32900	33200	-12.94	-9.838	-3.421	-2.363	-9.292	-9.26	M-09-VAL-005I8	FALSE	660281	NA
6	7	I	I	9	9	BRD-A31192417-001-08-5	BRD-A31192417-001-08-5	Compound	Compound	M-09-VAL-005	M-09-VAL-005	30500	33400	-19.6	-9.414	-7.188	2	-12.8	-12.75	M-09-VAL-005I9	FALSE	2827740	NA
6	7	I	I	10	10	BRD-K98975467-001-08-0	BRD-K98975467-001-08-0	Compound	Compound	M-09-VAL-005	M-09-VAL-005	33900	38600	-10.12	5.378	-2.257	11.83	-7.468	-7.443	M-09-VAL-005I10	FALSE	1371564	NA
6	7	I	I	11	11	BRD-A15680534-001-09-5	BRD-A15680534-001-09-5	Compound	Compound	M-09-VAL-005	M-09-VAL-005	31500	32400	-16.77	-12.07	-3.353	-0.3663	-13.33	-13.29	M-09-VAL-005I11	FALSE	4559992	NA
6	7	I	I	12	12	BRD-A85172232-001-08-5	BRD-A85172232-001-08-5	Compound	Compound	M-09-VAL-005	M-09-VAL-005	33500	35400	-11.06	-3.74	-1.671	3.867	-8.985	-8.954	M-09-VAL-005I12	FALSE	2960539	NA
6	7	I	I	13	13	BRD-A60364758-005-08-2	BRD-A60364758-005-08-2	Compound	Compound	M-09-VAL-005	M-09-VAL-005	30700	32100	-18.93	-13.11	-6.594	-2.319	-12.64	-12.6	M-09-VAL-005I13	FALSE	16188602	NA
6	7	I	I	14	14	BRD-K83268454-001-08-2	BRD-K83268454-001-08-2	Compound	Compound	M-09-VAL-005	M-09-VAL-005	37900	35000	1.109	-4.898	7.612	-1.153	-5.481	-5.463	M-09-VAL-005I14	FALSE	660129	NA
6	7	I	I	15	15	BRD-K36408466-001-08-8	BRD-K36408466-001-08-8	Compound	Compound	M-09-VAL-005	M-09-VAL-005	39600	41200	5.682	12.58	17.99	22.69	-9.942	-9.909	M-09-VAL-005I15	FALSE	859791	NA
6	7	I	I	16	16	BRD-K30114950-001-08-1	BRD-K30114950-001-08-1	Compound	Compound	M-09-VAL-005	M-09-VAL-005	32700	36200	-13.3	-1.426	-7.945	2.171	-5.224	-5.206	M-09-VAL-005I16	FALSE	719793	NA
6	7	I	I	17	17	BRD-K40851647-001-08-5	BRD-K40851647-001-08-5	Compound	Compound	M-09-VAL-005	M-09-VAL-005	42000	43600	12.44	19.29	24.38	28.81	-9.109	-9.078	M-09-VAL-005I17	FALSE	1619887	NA
6	7	I	I	18	18	BRD-A55764000-001-08-5	BRD-A55764000-001-08-5	Compound	Compound	M-09-VAL-005	M-09-VAL-005	34200	34500	-9.313	-6.394	-3.368	-2.618	-5.567	-5.548	M-09-VAL-005I18	FALSE	663997	NA
6	7	I	I	19	19	BRD-A89925900-001-08-3	BRD-A89925900-001-08-3	Compound	Compound	M-09-VAL-005	M-09-VAL-005	31700	32600	-16.19	-11.76	-3.486	-0.8389	-12.61	-12.56	M-09-VAL-005I19	FALSE	16188824	NA
6	7	I	I	20	20	BRD-K31963364-001-08-0	BRD-K31963364-001-08-0	Compound	Compound	M-09-VAL-005	M-09-VAL-005	33400	33800	-11.53	-8.2	-2.002	-0.7404	-9.159	-9.128	M-09-VAL-005I20	FALSE	4962065	NA
6	7	I	I	21	21	BRD-K92697665-001-08-6	BRD-K92697665-001-08-6	Compound	Compound	M-09-VAL-005	M-09-VAL-005	42900	36600	14.86	-0.2117	27.03	7.801	-9.103	-9.073	M-09-VAL-005I21	FALSE	879093	NA
6	7	I	I	22	22	BRD-A17150361-001-08-7	BRD-A17150361-001-08-7	Compound	Compound	M-09-VAL-005	M-09-VAL-005	35700	37300	-5.044	1.708	-0.1208	4.452	-4.345	-4.33	M-09-VAL-005I22	FALSE	3129629	NA
6	7	I	I	23	23			NeutralControl	NeutralControl	M-09-VAL-005	M-09-VAL-005	34600	35300	-8.149	-4.023	0.1282	2.137	-7.702	-7.676	M-09-VAL-005I23	FALSE	NA	NA
6	7	I	I	24	24			InhibitorControl	InhibitorControl	M-09-VAL-005	M-09-VAL-005	1340	1280	-100.3	-100	-100.3	-100	0	0	M-09-VAL-005I24	FALSE	NA	NA
6	7	J	J	1	1			NeutralControl	NeutralControl	M-09-VAL-005	M-09-VAL-005	41200	42200	10.23	15.46	-1.905	0.403	13.05	13	M-09-VAL-005J1	FALSE	NA	NA
6	7	J	J	2	2			NeutralControl	NeutralControl	M-09-VAL-005	M-09-VAL-005	36100	35100	-3.963	-4.7	0.1774	-2.927	-3.545	-3.533	M-09-VAL-005J2	FALSE	NA	NA
6	7	J	J	3	3	BRD-K75694036-001-08-6	BRD-K75694036-001-08-6	Compound	Compound	M-09-VAL-005	M-09-VAL-005	36000	37300	-4.213	1.595	0.09686	3.661	-3.718	-3.705	M-09-VAL-005J3	FALSE	1253389	NA
6	7	J	J	4	4	BRD-A51738603-001-08-4	BRD-A51738603-001-08-4	Compound	Compound	M-09-VAL-005	M-09-VAL-005	32300	32300	-14.36	-12.52	-3.282	-3.567	-10.89	-10.85	M-09-VAL-005J4	FALSE	6852411	NA
6	7	J	J	5	5	BRD-K78140582-001-08-5	BRD-K78140582-001-08-5	Compound	Compound	M-09-VAL-005	M-09-VAL-005	33200	35000	-11.97	-4.869	-4.874	0.351	-6.88	-6.857	M-09-VAL-005J5	FALSE	2192557	NA
6	7	J	J	6	6	BRD-K37046549-001-08-6	BRD-K37046549-001-08-6	Compound	Compound	M-09-VAL-005	M-09-VAL-005	31400	33300	-16.96	-9.697	-6.952	-1.252	-10.18	-10.14	M-09-VAL-005J6	FALSE	592389	NA
6	7	J	J	7	7	BRD-K02208840-001-08-9	BRD-K02208840-001-08-9	Compound	Compound	M-09-VAL-005	M-09-VAL-005	29900	32100	-21.15	-13.14	-11.4	-4.772	-10.4	-10.36	M-09-VAL-005J7	FALSE	659273	NA
6	7	J	J	8	8	BRD-A76216203-003-08-2	BRD-A76216203-003-08-2	Compound	Compound	M-09-VAL-005	M-09-VAL-005	34300	33900	-9.035	-8.031	0.3152	-0.9848	-8.765	-8.735	M-09-VAL-005J8	FALSE	2921918	NA
6	7	J	J	9	9	BRD-K40536861-001-08-1	BRD-K40536861-001-08-1	Compound	Compound	M-09-VAL-005	M-09-VAL-005	33800	34600	-10.31	-5.857	-1.817	0.6019	-8.083	-8.056	M-09-VAL-005J9	FALSE	664998	NA
6	7	J	J	10	10	BRD-A60109182-001-08-6	BRD-A60109182-001-08-6	Compound	Compound	M-09-VAL-005	M-09-VAL-005	32300	32800	-14.55	-11.19	-3.773	-2.387	-10.64	-10.6	M-09-VAL-005J10	FALSE	3742300	NA
6	7	J	J	11	11	BRD-K88165142-001-08-3	BRD-K88165142-001-08-3	Compound	Compound	M-09-VAL-005	M-09-VAL-005	34000	35500	-9.839	-3.373	-1.337	3.212	-8.051	-8.023	M-09-VAL-005J11	FALSE	2861800	NA
6	7	J	J	12	12	BRD-K50089118-001-08-9	BRD-K50089118-001-08-9	Compound	Compound	M-09-VAL-005	M-09-VAL-005	32300	31800	-14.61	-13.99	-2.921	-4.55	-11.48	-11.44	M-09-VAL-005J12	FALSE	3242207	NA
6	7	J	J	13	13	BRD-K73352562-001-08-5	BRD-K73352562-001-08-5	Compound	Compound	M-09-VAL-005	M-09-VAL-005	27200	27400	-28.6	-26.18	-21.98	-21.26	-7.84	-7.813	M-09-VAL-005J13	FALSE	1304874	NA
6	7	J	J	14	14	BRD-K80485043-034-08-4	BRD-K80485043-034-08-4	Compound	Compound	M-09-VAL-005	M-09-VAL-005	32400	33000	-14.27	-10.49	-4.13	-2.292	-10.01	-9.979	M-09-VAL-005J14	FALSE	644761	NA
6	7	J	J	15	15	BRD-K22244319-001-09-0	BRD-K22244319-001-09-0	Compound	Compound	M-09-VAL-005	M-09-VAL-005	33000	33600	-12.64	-8.737	-3.82	-1.921	-8.597	-8.568	M-09-VAL-005J15	FALSE	148769	NA
6	7	J	J	16	16	BRD-K39147129-001-09-6	BRD-K39147129-001-09-6	Compound	Compound	M-09-VAL-005	M-09-VAL-005	31300	32700	-17.21	-11.22	-7.007	-2.68	-10.4	-10.36	M-09-VAL-005J16	FALSE	12543	NA
6	7	J	J	17	17	BRD-K16860537-034-08-0	BRD-K16860537-034-08-0	Compound	Compound	M-09-VAL-005	M-09-VAL-005	33500	35000	-11.17	-4.841	0.6773	5.251	-11.23	-11.19	M-09-VAL-005J17	FALSE	2936109	NA
6	7	J	J	18	18	BRD-K22184762-001-09-0	BRD-K22184762-001-09-0	Compound	Compound	M-09-VAL-005	M-09-VAL-005	18700	19800	-52.05	-47.78	-44.41	-40.97	-12.81	-12.76	M-09-VAL-005J18	FALSE	998883	NA
6	7	J	J	19	19	BRD-K87279915-001-08-8	BRD-K87279915-001-08-8	Compound	Compound	M-09-VAL-005	M-09-VAL-005	34000	33400	-9.867	-9.386	0.005605	-1.848	-9.318	-9.286	M-09-VAL-005J19	FALSE	973360	NA
6	7	J	J	20	20	BRD-A18392827-001-08-2	BRD-A18392827-001-08-2	Compound	Compound	M-09-VAL-005	M-09-VAL-005	32000	31700	-15.38	-14.07	-3.459	-4.309	-11.79	-11.75	M-09-VAL-005J20	FALSE	2850833	NA
6	7	J	J	21	21	BRD-K74660272-001-08-1	BRD-K74660272-001-08-1	Compound	Compound	M-09-VAL-005	M-09-VAL-005	33200	33500	-11.97	-9.047	-2.925	-2.088	-8.753	-8.723	M-09-VAL-005J21	FALSE	687164	NA
6	7	J	J	22	22	BRD-K16555525-003-06-9	BRD-K16555525-003-06-9	Compound	Compound	M-09-VAL-005	M-09-VAL-005	33000	33400	-12.44	-9.471	-3.594	-2.694	-8.61	-8.581	M-09-VAL-005J22	FALSE	3015618	NA
6	7	J	J	23	23			NeutralControl	NeutralControl	M-09-VAL-005	M-09-VAL-005	35700	35100	-5.1	-4.7	-0.4026	-2.337	-4.13	-4.116	M-09-VAL-005J23	FALSE	NA	NA
6	7	J	J	24	24			InhibitorControl	InhibitorControl	M-09-VAL-005	M-09-VAL-005	1410	1280	-100.1	-100	-100.1	-100	0	0	M-09-VAL-005J24	FALSE	NA	NA
6	7	K	K	1	1			NeutralControl	NeutralControl	M-09-VAL-005	M-09-VAL-005	40300	40900	7.594	11.7	-0.6563	0.762	8.967	8.936	M-09-VAL-005K1	FALSE	NA	NA
6	7	K	K	2	2			NeutralControl	NeutralControl	M-09-VAL-005	M-09-VAL-005	39900	40700	6.68	11.31	7.165	9.198	0.1575	0.157	M-09-VAL-005K2	FALSE	NA	NA
6	7	K	K	3	3	BRD-K84561576-001-09-0	BRD-K84561576-001-09-0	Compound	Compound	M-09-VAL-005	M-09-VAL-005	34700	34400	-7.927	-6.507	1.258	0.3786	-8.515	-8.487	M-09-VAL-005K3	FALSE	907758	NA
6	7	K	K	4	4	BRD-K49413990-001-08-8	BRD-K49413990-001-08-8	Compound	Compound	M-09-VAL-005	M-09-VAL-005	33700	36900	-10.67	0.5505	-2.702	6.891	-7.617	-7.591	M-09-VAL-005K4	FALSE	1332572	NA
6	7	K	K	5	5	BRD-A60955006-001-08-6	BRD-A60955006-001-08-6	Compound	Compound	M-09-VAL-005	M-09-VAL-005	30000	33700	-20.93	-8.483	-11.7	-0.3017	-9.842	-9.808	M-09-VAL-005K5	FALSE	665872	NA
6	7	K	K	6	6	BRD-A16233708-005-07-7	BRD-A16233708-005-07-7	Compound	Compound	M-09-VAL-005	M-09-VAL-005	37900	37500	0.9978	2.244	4.219	3.028	-2.5	-2.492	M-09-VAL-005K6	FALSE	16187412	NA
6	7	K	K	7	7	BRD-K64807479-001-08-1	BRD-K64807479-001-08-1	Compound	Compound	M-09-VAL-005	M-09-VAL-005	33500	33400	-11.03	-9.245	-0.5169	-0.9382	-10.02	-9.983	M-09-VAL-005K7	FALSE	661102	NA
6	7	K	K	8	8	BRD-K97201092-001-08-5	BRD-K97201092-001-08-5	Compound	Compound	M-09-VAL-005	M-09-VAL-005	34200	39800	-9.285	8.624	-4.722	11.37	-4.195	-4.181	M-09-VAL-005K8	FALSE	1185186	NA
6	7	K	K	9	9	BRD-K94357525-001-08-5	BRD-K94357525-001-08-5	Compound	Compound	M-09-VAL-005	M-09-VAL-005	32600	34100	-13.66	-7.382	-4.756	-0.2734	-8.778	-8.749	M-09-VAL-005K9	FALSE	1599825	NA
6	7	K	K	10	10	BRD-K64727118-001-08-8	BRD-K64727118-001-08-8	Compound	Compound	M-09-VAL-005	M-09-VAL-005	37900	40600	1.109	10.83	1.612	8.772	0.1154	0.115	M-09-VAL-005K10	FALSE	661396	NA
6	7	K	K	11	11	BRD-A34311243-001-08-8	BRD-A34311243-001-08-8	Compound	Compound	M-09-VAL-005	M-09-VAL-005	32800	33600	-13.03	-8.793	-2.057	0.2467	-10.64	-10.61	M-09-VAL-005K11	FALSE	16189165	NA
6	7	K	K	12	12	BRD-A58065413-001-08-5	BRD-A58065413-001-08-5	Compound	Compound	M-09-VAL-005	M-09-VAL-005	38900	36800	3.797	0.2964	5.963	-0.007941	-1.446	-1.441	M-09-VAL-005K12	FALSE	3152542	NA
6	7	K	K	13	13	BRD-K16293630-001-08-9	BRD-K16293630-001-08-9	Compound	Compound	M-09-VAL-005	M-09-VAL-005	31400	33100	-17.05	-10.32	-9.652	-4.662	-7.586	-7.56	M-09-VAL-005K13	FALSE	657749	NA
6	7	K	K	14	14	BRD-K39922087-001-09-2	BRD-K39922087-001-09-2	Compound	Compound	M-09-VAL-005	M-09-VAL-005	35800	36500	-4.656	-0.5505	-4.595	-2.811	0.5485	0.5466	M-09-VAL-005K14	FALSE	80185	NA
6	7	K	K	15	15	BRD-K28181797-001-08-1	BRD-K28181797-001-08-1	Compound	Compound	M-09-VAL-005	M-09-VAL-005	33000	32300	-12.44	-12.35	-5.609	-7.741	-6.656	-6.633	M-09-VAL-005K15	FALSE	6398935	NA
6	7	K	K	16	16	BRD-A10255088-001-08-3	BRD-A10255088-001-08-3	Compound	Compound	M-09-VAL-005	M-09-VAL-005	35500	36500	-5.488	-0.5222	-3.871	-1.193	-1.076	-1.073	M-09-VAL-005K16	FALSE	2936705	NA
6	7	K	K	17	17	BRD-A67083508-001-08-3	BRD-A67083508-001-08-3	Compound	Compound	M-09-VAL-005	M-09-VAL-005	31500	34700	-16.82	-5.632	-8.831	0.9418	-8.174	-8.147	M-09-VAL-005K17	FALSE	2886038	NA
6	7	K	K	18	18	BRD-A60038376-001-08-3	BRD-A60038376-001-08-3	Compound	Compound	M-09-VAL-005	M-09-VAL-005	36800	38800	-1.885	5.801	-0.9464	4.312	-0.3389	-0.3377	M-09-VAL-005K18	FALSE	665627	NA
6	7	K	K	19	19	BRD-K34137822-001-08-4	BRD-K34137822-001-08-4	Compound	Compound	M-09-VAL-005	M-09-VAL-005	45700	46600	22.53	27.79	33.37	35.8	-7.639	-7.613	M-09-VAL-005K19	FALSE	660030	NA
6	7	K	K	20	20	BRD-K52170225-001-08-5	BRD-K52170225-001-08-5	Compound	Compound	M-09-VAL-005	M-09-VAL-005	37100	39400	-1.303	7.495	-0.3178	6.025	-0.38	-0.3788	M-09-VAL-005K20	FALSE	5348533	NA
6	7	K	K	21	21	BRD-K22806192-001-08-0	BRD-K22806192-001-08-0	Compound	Compound	M-09-VAL-005	M-09-VAL-005	34400	33000	-8.786	-10.4	1.084	-3.056	-9.213	-9.182	M-09-VAL-005K21	FALSE	16189222	NA
6	7	K	K	22	22	BRD-K37056726-001-08-0	BRD-K37056726-001-08-0	Compound	Compound	M-09-VAL-005	M-09-VAL-005	50800	62300	36.92	72.31	31.94	62.21	4.451	4.436	M-09-VAL-005K22	FALSE	708717	NA
6	7	K	K	23	23			NeutralControl	NeutralControl	M-09-VAL-005	M-09-VAL-005	33800	35000	-10.2	-4.728	-5.524	-2.138	-4.355	-4.34	M-09-VAL-005K23	FALSE	NA	NA
6	7	K	K	24	24			InhibitorControl	InhibitorControl	M-09-VAL-005	M-09-VAL-005	1540	1400	-99.72	-99.69	-99.72	-99.7	0	0	M-09-VAL-005K24	FALSE	NA	NA
6	7	L	L	1	1			NeutralControl	NeutralControl	M-09-VAL-005	M-09-VAL-005	52100	48000	40.27	31.94	16.78	7.291	20.97	20.9	M-09-VAL-005L1	FALSE	NA	NA
6	7	L	L	2	2			NeutralControl	NeutralControl	M-09-VAL-005	M-09-VAL-005	37900	39300	1.025	7.212	0.1411	3.796	1.502	1.497	M-09-VAL-005L2	FALSE	NA	NA
6	7	L	L	3	3	BRD-K76296207-001-08-2	BRD-K76296207-001-08-2	Compound	Compound	M-09-VAL-005	M-09-VAL-005	38900	41900	3.686	14.58	1.504	9.564	2.778	2.769	M-09-VAL-005L3	FALSE	703165	NA
6	7	L	L	4	4	BRD-A68281735-001-11-1	BRD-A68281735-001-11-1	Compound	Compound	M-09-VAL-005	M-09-VAL-005	31000	35100	-18.15	-4.672	-14.07	-2.3	-4.139	-4.125	M-09-VAL-005L4	FALSE	5059	Antioxidants; Antioxidants; Platelet Aggregation Inhibitors; Anti-Inflammatory Agents, Non-Steroidal; Lipoxygenase Inhibitors
6	7	L	L	5	5	BRD-A45430915-001-08-0	BRD-A45430915-001-08-0	Compound	Compound	M-09-VAL-005	M-09-VAL-005	35900	37300	-4.49	1.68	-2.563	1.297	-1.375	-1.37	M-09-VAL-005L5	FALSE	12005714	NA
6	7	L	L	6	6	BRD-K63630713-001-13-4	BRD-K63630713-001-13-4	Compound	Compound	M-09-VAL-005	M-09-VAL-005	37200	40100	-0.8315	9.471	6.689	14.97	-6.494	-6.472	M-09-VAL-005L6	FALSE	3278	Diuretics; Diuretics; Enzyme Inhibitors
6	7	L	L	7	7	BRD-K11725349-001-08-7	BRD-K11725349-001-08-7	Compound	Compound	M-09-VAL-005	M-09-VAL-005	38600	39900	2.882	8.85	5.238	8.728	-1.642	-1.636	M-09-VAL-005L7	FALSE	14623	NA
6	7	L	L	8	8	BRD-K62715246-001-08-0	BRD-K62715246-001-08-0	Compound	Compound	M-09-VAL-005	M-09-VAL-005	32500	35200	-13.83	-4.277	-8.228	-0.482	-5.508	-5.489	M-09-VAL-005L8	FALSE	827887	NA
6	7	L	L	9	9	BRD-K80432162-001-08-0	BRD-K80432162-001-08-0	Compound	Compound	M-09-VAL-005	M-09-VAL-005	39600	38400	5.682	4.813	8.244	4.838	-1.773	-1.767	M-09-VAL-005L9	FALSE	4525029	NA
6	7	L	L	10	10	BRD-K74965417-001-08-0	BRD-K74965417-001-08-0	Compound	Compound	M-09-VAL-005	M-09-VAL-005	45800	49800	22.98	37.02	35.83	47.73	-9.003	-8.972	M-09-VAL-005L10	FALSE	749175	NA
6	7	L	L	11	11	BRD-K03611036-001-08-7	BRD-K03611036-001-08-7	Compound	Compound	M-09-VAL-005	M-09-VAL-005	36000	39300	-4.351	7.156	0.7574	10.2	-4.488	-4.473	M-09-VAL-005L11	FALSE	2315562	NA
6	7	L	L	12	12	BRD-K40619305-001-10-5	BRD-K40619305-001-10-5	Compound	Compound	M-09-VAL-005	M-09-VAL-005	33300	34200	-11.61	-7.241	-4.393	-2.049	-6.971	-6.947	M-09-VAL-005L12	FALSE	8369	NA
6	7	L	L	13	13	BRD-A12277378-001-08-4	BRD-A12277378-001-08-4	Compound	Compound	M-09-VAL-005	M-09-VAL-005	36100	37500	-3.908	2.075	1.865	5.646	-5.091	-5.074	M-09-VAL-005L13	FALSE	11835246	NA
6	7	L	L	14	14	BRD-K54556307-003-08-0	BRD-K54556307-003-08-0	Compound	Compound	M-09-VAL-005	M-09-VAL-005	33000	34500	-12.44	-6.281	-6.298	-2.086	-5.969	-5.949	M-09-VAL-005L14	FALSE	6852402	NA
6	7	L	L	15	15	BRD-K68191122-001-08-7	BRD-K68191122-001-08-7	Compound	Compound	M-09-VAL-005	M-09-VAL-005	36900	37000	-1.691	0.7198	2.565	2.607	-3.564	-3.552	M-09-VAL-005L15	FALSE	5390018	NA
6	7	L	L	16	16	BRD-K19851833-001-07-8	BRD-K19851833-001-07-8	Compound	Compound	M-09-VAL-005	M-09-VAL-005	32200	34200	-14.72	-7.184	-4.049	1.906	-10.55	-10.52	M-09-VAL-005L16	FALSE	655671	NA
6	7	L	L	17	17	BRD-K51583607-001-08-8	BRD-K51583607-001-08-8	Compound	Compound	M-09-VAL-005	M-09-VAL-005	15600	14500	-60.67	-62.71	-57.48	-60.64	-6.579	-6.557	M-09-VAL-005L17	FALSE	843208	NA
6	7	L	L	18	18	BRD-A39329988-003-10-6	BRD-A39329988-003-10-6	Compound	Compound	M-09-VAL-005	M-09-VAL-005	45000	47600	20.62	30.84	26.88	34.38	-4.387	-4.372	M-09-VAL-005L18	FALSE	11948867	NA
6	7	L	L	19	19	BRD-A41185475-001-08-6	BRD-A41185475-001-08-6	Compound	Compound	M-09-VAL-005	M-09-VAL-005	35600	37400	-5.405	1.821	1.912	7.086	-6.613	-6.591	M-09-VAL-005L19	FALSE	3072340	NA
6	7	L	L	20	20	BRD-K57650685-001-06-8	BRD-K57650685-001-06-8	Compound	Compound	M-09-VAL-005	M-09-VAL-005	30100	31700	-20.7	-14.13	-10.94	-5.885	-10.37	-10.33	M-09-VAL-005L20	FALSE	5389930	NA
6	7	L	L	21	21	BRD-A51419522-001-08-9	BRD-A51419522-001-08-9	Compound	Compound	M-09-VAL-005	M-09-VAL-005	35700	38100	-4.933	3.938	0.2944	7.055	-4.631	-4.615	M-09-VAL-005L21	FALSE	2999462	NA
6	7	L	L	22	22	BRD-K66517705-001-08-0	BRD-K66517705-001-08-0	Compound	Compound	M-09-VAL-005	M-09-VAL-005	32200	35200	-14.66	-4.418	-8.735	-0.22	-5.897	-5.877	M-09-VAL-005L22	FALSE	657485	NA
6	7	L	L	23	23			NeutralControl	NeutralControl	M-09-VAL-005	M-09-VAL-005	38400	38500	2.356	4.926	4.033	4.147	-1.01	-1.007	M-09-VAL-005L23	FALSE	NA	NA
6	7	L	L	24	24			InhibitorControl	InhibitorControl	M-09-VAL-005	M-09-VAL-005	1610	1280	-99.53	-100	-99.53	-100	0	0	M-09-VAL-005L24	FALSE	NA	NA
6	7	M	M	1	1			NeutralControl	NeutralControl	M-09-VAL-005	M-09-VAL-005	44300	45300	18.85	24.26	-0.1655	2.025	19.77	19.7	M-09-VAL-005M1	FALSE	NA	NA
6	7	M	M	2	2			NeutralControl	NeutralControl	M-09-VAL-005	M-09-VAL-005	43600	44300	16.88	21.27	7.092	8.559	9.832	9.799	M-09-VAL-005M2	FALSE	NA	NA
6	7	M	M	3	3	BRD-K48512622-001-08-4	BRD-K48512622-001-08-4	Compound	Compound	M-09-VAL-005	M-09-VAL-005	34500	35100	-8.426	-4.446	2.721	4.621	-10.31	-10.28	M-09-VAL-005M3	FALSE	850025	NA
6	7	M	M	4	4	BRD-A40927744-001-08-7	BRD-A40927744-001-08-7	Compound	Compound	M-09-VAL-005	M-09-VAL-005	37900	37500	1.109	2.272	-0.4164	-1.618	2.154	2.147	M-09-VAL-005M4	FALSE	2855383	NA
6	7	M	M	5	5	BRD-A13920442-001-08-0	BRD-A13920442-001-08-0	Compound	Compound	M-09-VAL-005	M-09-VAL-005	32800	33800	-13.17	-8.313	-5.521	-2.619	-7.508	-7.483	M-09-VAL-005M5	FALSE	3243624	NA
6	7	M	M	6	6	BRD-K57752294-001-08-1	BRD-K57752294-001-08-1	Compound	Compound	M-09-VAL-005	M-09-VAL-005	34800	37200	-7.539	1.228	-5.527	0.9999	-1.524	-1.519	M-09-VAL-005M6	FALSE	704671	NA
6	7	M	M	7	7	BRD-K20292247-001-08-0	BRD-K20292247-001-08-0	Compound	Compound	M-09-VAL-005	M-09-VAL-005	33900	33400	-10.12	-9.499	0.003443	-1.702	-9.566	-9.534	M-09-VAL-005M7	FALSE	660649	NA
6	7	M	M	8	8	BRD-K06031448-001-08-7	BRD-K06031448-001-08-7	Compound	Compound	M-09-VAL-005	M-09-VAL-005	37900	38500	1.109	4.926	0.0934	1.45	1.634	1.629	M-09-VAL-005M8	FALSE	826074	NA
6	7	M	M	9	9	BRD-K09402720-001-08-6	BRD-K09402720-001-08-6	Compound	Compound	M-09-VAL-005	M-09-VAL-005	32800	33300	-13.17	-9.668	-3.988	-2.506	-8.987	-8.957	M-09-VAL-005M9	FALSE	1569343	NA
6	7	M	M	10	10	BRD-A59889660-001-08-7	BRD-A59889660-001-08-7	Compound	Compound	M-09-VAL-005	M-09-VAL-005	37100	38100	-1.275	3.966	0.09515	2.939	-0.7632	-0.7606	M-09-VAL-005M10	FALSE	16188225	NA
6	7	M	M	11	11	BRD-A71351253-001-08-5	BRD-A71351253-001-08-5	Compound	Compound	M-09-VAL-005	M-09-VAL-005	33800	34700	-10.34	-5.603	-0.918	1.822	-8.947	-8.917	M-09-VAL-005M11	FALSE	3776837	NA
6	7	M	M	12	12	BRD-A93578732-001-08-8	BRD-A93578732-001-08-8	Compound	Compound	M-09-VAL-005	M-09-VAL-005	37400	37600	-0.4435	2.385	2.007	2.443	-1.804	-1.798	M-09-VAL-005M12	FALSE	3733715	NA
6	7	M	M	13	13	BRD-A17026447-001-08-7	BRD-A17026447-001-08-7	Compound	Compound	M-09-VAL-005	M-09-VAL-005	33500	34500	-11.23	-6.309	-0.614	2.375	-10.12	-10.09	M-09-VAL-005M13	FALSE	658683	NA
6	7	M	M	14	14	BRD-K85791179-001-09-3	BRD-K85791179-001-09-3	Compound	Compound	M-09-VAL-005	M-09-VAL-005	34500	37600	-8.343	2.498	-8.302	0.149	0.5678	0.5659	M-09-VAL-005M14	FALSE	6620587	NA
6	7	M	M	15	15	BRD-K50388823-001-08-1	BRD-K50388823-001-08-1	Compound	Compound	M-09-VAL-005	M-09-VAL-005	33400	32900	-11.53	-10.74	-4.286	-5.718	-6.988	-6.964	M-09-VAL-005M15	FALSE	2985490	NA
6	7	M	M	16	16	BRD-K49654740-001-08-0	BRD-K49654740-001-08-0	Compound	Compound	M-09-VAL-005	M-09-VAL-005	37800	37900	0.7761	3.402	-0.284	-0.07212	1.683	1.677	M-09-VAL-005M16	FALSE	16188428	NA
6	7	M	M	17	17	BRD-K69107591-001-08-4	BRD-K69107591-001-08-4	Compound	Compound	M-09-VAL-005	M-09-VAL-005	34300	33300	-8.925	-9.697	0.271	-2.932	-8.613	-8.584	M-09-VAL-005M17	FALSE	3239556	NA
6	7	M	M	18	18	BRD-K88999254-001-08-9	BRD-K88999254-001-08-9	Compound	Compound	M-09-VAL-005	M-09-VAL-005	45400	43400	21.78	18.76	18.83	13.17	3.135	3.124	M-09-VAL-005M18	FALSE	2772647	NA
6	7	M	M	19	19	BRD-K88972958-001-09-3	BRD-K88972958-001-09-3	Compound	Compound	M-09-VAL-005	M-09-VAL-005	32500	33000	-13.97	-10.43	-5.954	-4.418	-7.94	-7.913	M-09-VAL-005M19	FALSE	752596	NA
6	7	M	M	20	20	BRD-K79748577-001-08-1	BRD-K79748577-001-08-1	Compound	Compound	M-09-VAL-005	M-09-VAL-005	44100	44500	18.15	21.98	17.9	18.87	0.8352	0.8324	M-09-VAL-005M20	FALSE	696885	NA
6	7	M	M	21	21	BRD-A00466989-001-08-8	BRD-A00466989-001-08-8	Compound	Compound	M-09-VAL-005	M-09-VAL-005	45500	45600	22.01	25.08	31.8	31.93	-6.925	-6.902	M-09-VAL-005M21	FALSE	3852812	NA
6	7	M	M	22	22	BRD-K80631784-001-08-5	BRD-K80631784-001-08-5	Compound	Compound	M-09-VAL-005	M-09-VAL-005	36800	39100	-1.885	6.845	-0.6197	5.687	-0.6664	-0.6642	M-09-VAL-005M22	FALSE	874346	NA
6	7	M	M	23	23			NeutralControl	NeutralControl	M-09-VAL-005	M-09-VAL-005	35100	35900	-6.596	-2.244	-4.295	-2.188	-1.801	-1.795	M-09-VAL-005M23	FALSE	NA	NA
6	7	M	M	24	24			InhibitorControl	InhibitorControl	M-09-VAL-005	M-09-VAL-005	1570	1140	-99.64	-100.4	-99.64	-100.4	0	0	M-09-VAL-005M24	FALSE	NA	NA
6	7	N	N	1	1			NeutralControl	NeutralControl	M-09-VAL-005	M-09-VAL-005	52900	49900	42.71	37.08	8.415	1.746	32.53	32.42	M-09-VAL-005N1	FALSE	NA	NA
6	7	N	N	2	2			NeutralControl	NeutralControl	M-09-VAL-005	M-09-VAL-005	42100	40800	12.64	11.42	2.527	-0.928	10.55	10.51	M-09-VAL-005N2	FALSE	NA	NA
6	7	N	N	3	3	BRD-K23310481-001-10-8	BRD-K23310481-001-10-8	Compound	Compound	M-09-VAL-005	M-09-VAL-005	44700	44500	19.96	21.98	12.04	11.29	7.75	7.724	M-09-VAL-005N3	FALSE	626866	NA
6	7	N	N	4	4	BRD-A18905559-001-08-5	BRD-A18905559-001-08-5	Compound	Compound	M-09-VAL-005	M-09-VAL-005	40300	39400	7.594	7.466	8.606	5.939	-0.325	-0.3239	M-09-VAL-005N4	FALSE	5730620	NA
6	7	N	N	5	5	BRD-A52522270-001-08-3	BRD-A52522270-001-08-3	Compound	Compound	M-09-VAL-005	M-09-VAL-005	43000	40900	15.22	11.81	14.62	8.633	1.144	1.14	M-09-VAL-005N5	FALSE	2989803	NA
6	7	N	N	6	6	BRD-K66206289-003-11-4	BRD-K66206289-003-11-4	Compound	Compound	M-09-VAL-005	M-09-VAL-005	34000	35300	-9.673	-4.023	-5.613	-2.077	-3.704	-3.692	M-09-VAL-005N6	FALSE	101615	NA
6	7	N	N	7	7	BRD-K08600781-001-07-4	BRD-K08600781-001-07-4	Compound	Compound	M-09-VAL-005	M-09-VAL-005	38500	36500	2.716	-0.6069	3.626	-2.072	-0.2701	-0.2692	M-09-VAL-005N7	FALSE	5516215	NA
6	7	N	N	8	8	BRD-A31776595-001-08-9	BRD-A31776595-001-08-9	Compound	Compound	M-09-VAL-005	M-09-VAL-005	34400	38300	-8.647	4.361	-4.631	6.367	-3.615	-3.603	M-09-VAL-005N8	FALSE	2904952	NA
6	7	N	N	9	9	BRD-K34882153-001-08-4	BRD-K34882153-001-08-4	Compound	Compound	M-09-VAL-005	M-09-VAL-005	35400	35300	-5.904	-3.938	-1.419	-1.73	-3.961	-3.947	M-09-VAL-005N9	FALSE	9551907	NA
6	7	N	N	10	10	BRD-K06523307-001-08-3	BRD-K06523307-001-08-3	Compound	Compound	M-09-VAL-005	M-09-VAL-005	34200	37400	-9.313	2.047	-3.366	6.147	-5.569	-5.55	M-09-VAL-005N10	FALSE	969256	NA
6	7	N	N	11	11	BRD-A01930556-001-08-5	BRD-A01930556-001-08-5	Compound	Compound	M-09-VAL-005	M-09-VAL-005	37500	38900	-0.02772	6.281	2.228	6.127	-1.607	-1.602	M-09-VAL-005N11	FALSE	3137845	NA
6	7	N	N	12	12	BRD-K70592963-001-13-4	BRD-K70592963-001-13-4	Compound	Compound	M-09-VAL-005	M-09-VAL-005	36300	38500	-3.52	4.982	3.661	10.11	-6.364	-6.343	M-09-VAL-005N12	FALSE	4760	Anticoagulants
6	7	N	N	13	13	BRD-K25848047-001-08-6	BRD-K25848047-001-08-6	Compound	Compound	M-09-VAL-005	M-09-VAL-005	39200	37300	4.656	1.595	5.95	0.4443	-0.6164	-0.6143	M-09-VAL-005N13	FALSE	16193822	NA
6	7	N	N	14	14	BRD-K00560649-001-08-8	BRD-K00560649-001-08-8	Compound	Compound	M-09-VAL-005	M-09-VAL-005	35700	35100	-4.961	-4.502	2.409	0.4718	-6.632	-6.61	M-09-VAL-005N14	FALSE	657375	NA
6	7	N	N	15	15	BRD-A82996235-236-08-9	BRD-A82996235-236-08-9	Compound	Compound	M-09-VAL-005	M-09-VAL-005	35700	36400	-5.1	-0.8892	-2.267	-0.3298	-2.3	-2.292	M-09-VAL-005N15	FALSE	23690383	NA
6	7	N	N	16	16	BRD-K59058747-001-07-6	BRD-K59058747-001-07-6	Compound	Compound	M-09-VAL-005	M-09-VAL-005	34900	34400	-7.317	-6.45	-0.1263	-1.576	-6.629	-6.607	M-09-VAL-005N16	FALSE	12035	Expectorants; Expectorants; Free Radical Scavengers; Antiviral Agents
6	7	N	N	17	17	BRD-K10435924-001-08-7	BRD-K10435924-001-08-7	Compound	Compound	M-09-VAL-005	M-09-VAL-005	40100	40200	7.206	9.753	10.19	10.16	-2.116	-2.109	M-09-VAL-005N17	FALSE	744296	NA
6	7	N	N	18	18	BRD-K67102207-001-09-1	BRD-K67102207-001-09-1	Compound	Compound	M-09-VAL-005	M-09-VAL-005	35100	36900	-6.818	0.6069	1.068	6.52	-7.239	-7.215	M-09-VAL-005N18	FALSE	4775	Antineoplastic Agents
6	7	N	N	19	19	BRD-K87115724-001-08-5	BRD-K87115724-001-08-5	Compound	Compound	M-09-VAL-005	M-09-VAL-005	34500	37900	-8.453	3.26	-5.242	4.359	-2.789	-2.78	M-09-VAL-005N19	FALSE	785977	NA
6	7	N	N	20	20	BRD-K18910433-001-13-5	BRD-K18910433-001-13-5	Compound	Compound	M-09-VAL-005	M-09-VAL-005	35200	33900	-6.513	-8.059	0.2941	-3.689	-6.215	-6.194	M-09-VAL-005N20	FALSE	5757	Estrogens
6	7	N	N	21	21	BRD-K18380575-001-08-9	BRD-K18380575-001-08-9	Compound	Compound	M-09-VAL-005	M-09-VAL-005	37500	38600	-0.1663	5.349	4.519	7.692	-3.903	-3.89	M-09-VAL-005N21	FALSE	5343475	NA
6	7	N	N	22	22	BRD-K32696739-001-10-9	BRD-K32696739-001-10-9	Compound	Compound	M-09-VAL-005	M-09-VAL-005	33900	35900	-10.06	-2.301	-3.015	2.842	-6.687	-6.664	M-09-VAL-005N22	FALSE	107838	Neurotoxins
6	7	N	N	23	23			NeutralControl	NeutralControl	M-09-VAL-005	M-09-VAL-005	37000	39100	-1.552	6.591	0.05918	5.795	-1.006	-1.003	M-09-VAL-005N23	FALSE	NA	NA
6	7	N	N	24	24			InhibitorControl	InhibitorControl	M-09-VAL-005	M-09-VAL-005	1440	1350	-100	-99.83	-100	-99.83	0	0	M-09-VAL-005N24	FALSE	NA	NA
6	7	O	O	1	1			NeutralControl	NeutralControl	M-09-VAL-005	M-09-VAL-005	52900	55600	42.66	53.37	0.2063	5.397	43.23	43.09	M-09-VAL-005O1	FALSE	NA	NA
6	7	O	O	2	2			NeutralControl	NeutralControl	M-09-VAL-005	M-09-VAL-005	45600	46600	22.42	27.79	0.9256	2.977	22.05	21.97	M-09-VAL-005O2	FALSE	NA	NA
6	7	O	O	3	3	BRD-K43062838-001-08-5	BRD-K43062838-001-08-5	Compound	Compound	M-09-VAL-005	M-09-VAL-005	39200	37500	4.656	2.216	0.9568	-3.693	4.302	4.287	M-09-VAL-005O3	FALSE	2330573	NA
6	7	O	O	4	4	BRD-K23954129-001-08-5	BRD-K23954129-001-08-5	Compound	Compound	M-09-VAL-005	M-09-VAL-005	41600	43600	11.31	19.29	-1.64	3.025	13.85	13.8	M-09-VAL-005O4	FALSE	666062	NA
6	7	O	O	5	5	BRD-K28898675-001-08-7	BRD-K28898675-001-08-7	Compound	Compound	M-09-VAL-005	M-09-VAL-005	36000	36700	-4.13	-0.1553	-0.7645	0.918	-2.797	-2.787	M-09-VAL-005O5	FALSE	4172088	NA
6	7	O	O	6	6	BRD-K84660223-001-09-7	BRD-K84660223-001-09-7	Compound	Compound	M-09-VAL-005	M-09-VAL-005	40800	42600	8.98	16.73	5.319	10.19	4.118	4.104	M-09-VAL-005O6	FALSE	715098	NA
6	7	O	O	7	7	BRD-K84021842-001-08-5	BRD-K84021842-001-08-5	Compound	Compound	M-09-VAL-005	M-09-VAL-005	37000	37000	-1.469	0.8045	0.9032	0.8094	-1.752	-1.746	M-09-VAL-005O7	FALSE	1293594	NA
6	7	O	O	8	8	BRD-A69374262-001-08-0	BRD-A69374262-001-08-0	Compound	Compound	M-09-VAL-005	M-09-VAL-005	39400	38900	5.1	6.14	2.581	1.184	3.087	3.077	M-09-VAL-005O8	FALSE	3137841	NA
6	7	O	O	9	9	BRD-K78080796-001-08-5	BRD-K78080796-001-08-5	Compound	Compound	M-09-VAL-005	M-09-VAL-005	50400	50400	35.56	38.52	38.91	38.62	-1.838	-1.832	M-09-VAL-005O9	FALSE	2985531	NA
6	7	O	O	10	10	BRD-K72947975-003-08-0	BRD-K72947975-003-08-0	Compound	Compound	M-09-VAL-005	M-09-VAL-005	37400	38300	-0.2217	4.587	-4.016	-1.721	4.584	4.568	M-09-VAL-005O10	FALSE	16192626	NA
6	7	O	O	11	11	BRD-K26567371-001-07-9	BRD-K26567371-001-07-9	Compound	Compound	M-09-VAL-005	M-09-VAL-005	35600	36600	-5.266	-0.2117	-3.076	-0.3018	-1.657	-1.652	M-09-VAL-005O11	FALSE	2270409	NA
6	7	O	O	12	12	BRD-K88869133-001-08-1	BRD-K88869133-001-08-1	Compound	Compound	M-09-VAL-005	M-09-VAL-005	36900	42400	-1.718	16.08	-6.035	8.431	5.223	5.206	M-09-VAL-005O12	FALSE	3287222	NA
6	7	O	O	13	13	BRD-A64224319-001-06-9	BRD-A64224319-001-06-9	Compound	Compound	M-09-VAL-005	M-09-VAL-005	36000	36000	-4.213	-2.018	-1.62	-1.728	-2.037	-2.03	M-09-VAL-005O13	FALSE	11838982	NA
6	7	O	O	14	14	BRD-K91547725-001-08-2	BRD-K91547725-001-08-2	Compound	Compound	M-09-VAL-005	M-09-VAL-005	42500	42200	13.86	15.37	7.837	6.737	6.247	6.226	M-09-VAL-005O14	FALSE	662377	NA
6	7	O	O	15	15	BRD-A10313134-001-08-4	BRD-A10313134-001-08-4	Compound	Compound	M-09-VAL-005	M-09-VAL-005	35600	36400	-5.432	-1.03	-0.979	1.186	-3.909	-3.896	M-09-VAL-005O15	FALSE	2838777	NA
6	7	O	O	16	16	BRD-K61409939-001-08-3	BRD-K61409939-001-08-3	Compound	Compound	M-09-VAL-005	M-09-VAL-005	41100	40200	9.812	9.725	2.462	0.01065	7.837	7.81	M-09-VAL-005O16	FALSE	16187445	NA
6	7	O	O	17	17	BRD-K27613762-001-08-5	BRD-K27613762-001-08-5	Compound	Compound	M-09-VAL-005	M-09-VAL-005	35900	36900	-4.601	0.3811	-3.379	-0.7149	-0.6571	-0.6549	M-09-VAL-005O17	FALSE	1882307	NA
6	7	O	O	18	18	BRD-A65281855-001-09-2	BRD-A65281855-001-09-2	Compound	Compound	M-09-VAL-005	M-09-VAL-005	40400	39700	7.927	8.37	2.923	0.9465	5.511	5.492	M-09-VAL-005O18	FALSE	2957802	NA
6	7	O	O	19	19	BRD-K11996310-001-08-9	BRD-K11996310-001-08-9	Compound	Compound	M-09-VAL-005	M-09-VAL-005	36900	37900	-1.746	3.458	0.8566	3.704	-1.983	-1.976	M-09-VAL-005O19	FALSE	831331	NA
6	7	O	O	20	20	BRD-A11126116-001-08-1	BRD-A11126116-001-08-1	Compound	Compound	M-09-VAL-005	M-09-VAL-005	37400	39500	-0.4435	7.777	-4.234	1.276	4.589	4.574	M-09-VAL-005O20	FALSE	3240712	NA
6	7	O	O	21	21	BRD-A90371025-001-08-7	BRD-A90371025-001-08-7	Compound	Compound	M-09-VAL-005	M-09-VAL-005	35700	37800	-5.044	2.95	-5.558	0.005197	1.159	1.155	M-09-VAL-005O21	FALSE	2887523	NA
6	7	O	O	22	22	BRD-A94597485-001-09-4	BRD-A94597485-001-09-4	Compound	Compound	M-09-VAL-005	M-09-VAL-005	39300	39500	4.906	7.918	-2.079	-1.592	7.784	7.758	M-09-VAL-005O22	FALSE	16682488	NA
6	7	O	O	23	23			NeutralControl	NeutralControl	M-09-VAL-005	M-09-VAL-005	38600	40100	2.91	9.64	1.19	5.298	2.325	2.317	M-09-VAL-005O23	FALSE	NA	NA
6	7	O	O	24	24			InhibitorControl	InhibitorControl	M-09-VAL-005	M-09-VAL-005	2720	2410	-96.45	-96.84	-96.44	-96.9	0	0	M-09-VAL-005O24	FALSE	NA	NA
6	7	P	P	1	1			NeutralControl	NeutralControl	M-09-VAL-005	M-09-VAL-005	69300	65800	88.03	82.05	11.96	5.948	69.25	69.02	M-09-VAL-005P1	FALSE	NA	NA
6	7	P	P	2	2			NeutralControl	NeutralControl	M-09-VAL-005	M-09-VAL-005	53200	52700	43.54	45.12	3.612	2.41	39.44	39.3	M-09-VAL-005P2	FALSE	NA	NA
6	7	P	P	3	3	BRD-K55519749-001-08-7	BRD-K55519749-001-08-7	Compound	Compound	M-09-VAL-005	M-09-VAL-005	55400	56200	49.45	55.09	9.495	11.1	37.44	37.32	M-09-VAL-005P3	FALSE	2433953	NA
6	7	P	P	4	4	BRD-K57432881-003-12-7	BRD-K57432881-003-12-7	Compound	Compound	M-09-VAL-005	M-09-VAL-005	44500	44200	19.43	21.24	-0.1175	-0.907	20.3	20.23	M-09-VAL-005P4	FALSE	5702214	Anti-Dyskinesia Agents; Anti-Dyskinesia Agents; Dopamine Antagonists; Antipsychotic Agents
6	7	P	P	5	5	BRD-K99014991-001-08-2	BRD-K99014991-001-08-2	Compound	Compound	M-09-VAL-005	M-09-VAL-005	44800	46100	20.18	26.61	-0.9622	1.991	22.08	22	M-09-VAL-005P5	FALSE	1600641	NA
6	7	P	P	6	6	BRD-A88237615-001-10-6	BRD-A88237615-001-10-6	Compound	Compound	M-09-VAL-005	M-09-VAL-005	45700	47200	22.56	29.48	5.867	9.309	16.51	16.46	M-09-VAL-005P6	FALSE	191	Antimetabolites; Antimetabolites; Vasodilator Agents; Anti-Arrhythmia Agents; Analgesics; Antiviral Agents
6	7	P	P	7	7	BRD-K01955484-001-08-7	BRD-K01955484-001-08-7	Compound	Compound	M-09-VAL-005	M-09-VAL-005	41400	42100	10.73	15.29	-5.526	-3.862	17.88	17.82	M-09-VAL-005P7	FALSE	653319	NA
6	7	P	P	8	8	BRD-K85392952-001-08-5	BRD-K85392952-001-08-5	Compound	Compound	M-09-VAL-005	M-09-VAL-005	42200	43400	12.92	18.76	-4.388	-1.71	18.79	18.72	M-09-VAL-005P8	FALSE	9586376	NA
6	7	P	P	9	9	BRD-K75944919-001-08-7	BRD-K75944919-001-08-7	Compound	Compound	M-09-VAL-005	M-09-VAL-005	41700	44100	11.67	20.85	-5.089	0.4092	18.34	18.28	M-09-VAL-005P9	FALSE	5389991	NA
6	7	P	P	10	10	BRD-K97776530-001-06-0	BRD-K97776530-001-06-0	Compound	Compound	M-09-VAL-005	M-09-VAL-005	37500	40900	-0.194	11.73	-9.219	-0.6773	10.57	10.54	M-09-VAL-005P10	FALSE	2886965	NA
6	7	P	P	11	11	BRD-K57357251-001-08-0	BRD-K57357251-001-08-0	Compound	Compound	M-09-VAL-005	M-09-VAL-005	43200	45600	15.66	25.11	-5.227	0.2364	22.74	22.66	M-09-VAL-005P11	FALSE	1947346	NA
6	7	P	P	12	12	BRD-A51643042-001-08-5	BRD-A51643042-001-08-5	Compound	Compound	M-09-VAL-005	M-09-VAL-005	43000	42800	15.19	17.23	-1.662	-2.196	17.84	17.78	M-09-VAL-005P12	FALSE	12005728	NA
6	7	P	P	13	13	BRD-K08374435-001-08-4	BRD-K08374435-001-08-4	Compound	Compound	M-09-VAL-005	M-09-VAL-005	42600	45000	14.02	23.44	-5.127	0.4191	20.88	20.81	M-09-VAL-005P13	FALSE	2510794	NA
6	7	P	P	14	14	BRD-K98618184-001-08-8	BRD-K98618184-001-08-8	Compound	Compound	M-09-VAL-005	M-09-VAL-005	41000	43300	9.645	18.5	-0.17	5.432	10.5	10.47	M-09-VAL-005P14	FALSE	711014	NA
6	7	P	P	15	15	BRD-K83864405-001-08-8	BRD-K83864405-001-08-8	Compound	Compound	M-09-VAL-005	M-09-VAL-005	45400	42700	21.73	16.95	5.308	-1.166	16.33	16.28	M-09-VAL-005P15	FALSE	6305631	NA
6	7	P	P	16	16	BRD-A78458928-001-08-6	BRD-A78458928-001-08-6	Compound	Compound	M-09-VAL-005	M-09-VAL-005	40000	41900	6.874	14.72	-0.8299	4.009	8.426	8.397	M-09-VAL-005P16	FALSE	5915311	NA
6	7	P	P	17	17	BRD-K11246818-001-09-4	BRD-K11246818-001-09-4	Compound	Compound	M-09-VAL-005	M-09-VAL-005	41000	43000	9.534	17.74	-4.833	-0.01117	15.77	15.72	M-09-VAL-005P17	FALSE	1026135	NA
6	7	P	P	18	18	BRD-K39765870-001-08-8	BRD-K39765870-001-08-8	Compound	Compound	M-09-VAL-005	M-09-VAL-005	38500	39900	2.578	9.019	-6.959	-3.374	10.9	10.86	M-09-VAL-005P18	FALSE	877783	NA
6	7	P	P	19	19	BRD-K48726147-001-08-6	BRD-K48726147-001-08-6	Compound	Compound	M-09-VAL-005	M-09-VAL-005	8050	8170	-81.68	-80.58	-84.39	-83.77	15.01	14.96	M-09-VAL-005P19	FALSE	2040656	NA
6	7	P	P	20	20	BRD-A48392192-001-08-3	BRD-A48392192-001-08-3	Compound	Compound	M-09-VAL-005	M-09-VAL-005	39700	40300	6.153	10.18	-6.834	-5.504	14.6	14.55	M-09-VAL-005P20	FALSE	2849732	NA
6	7	P	P	21	21	BRD-K01444943-001-08-7	BRD-K01444943-001-08-7	Compound	Compound	M-09-VAL-005	M-09-VAL-005	40100	42800	7.151	17.29	-5.745	0.8462	14.35	14.3	M-09-VAL-005P21	FALSE	1738130	NA
6	7	P	P	22	22	BRD-K58038775-001-08-2	BRD-K58038775-001-08-2	Compound	Compound	M-09-VAL-005	M-09-VAL-005	41400	42600	10.75	16.5	-0.2181	2.558	11.68	11.64	M-09-VAL-005P22	FALSE	2269538	NA
6	7	P	P	23	23			NeutralControl	NeutralControl	M-09-VAL-005	M-09-VAL-005	41900	42000	12.06	14.86	-0.957	-0.7998	13.83	13.78	M-09-VAL-005P23	FALSE	NA	NA
6	7	P	P	24	24			InhibitorControl	InhibitorControl	M-09-VAL-005	M-09-VAL-005	1240	1310	-100.6	-99.94	-100.6	-99.94	0	0	M-09-VAL-005P24	FALSE	NA	NA
8	9	A	A	1	1			NeutralControl	NeutralControl	M-09-VAL-004	M-09-VAL-004	37000	27000	2.95	3.974	-3.417	-3.615	7.183	7.189	M-09-VAL-004A1	FALSE	NA	NA
8	9	A	A	2	2			NeutralControl	NeutralControl	M-09-VAL-004	M-09-VAL-004	35000	25500	-2.603	-2.177	-1.911	-2.65	-0.1459	-0.146	M-09-VAL-004A2	FALSE	NA	NA
8	9	A	A	3	3	BRD-K01402290-001-08-4	BRD-K01402290-001-08-4	Compound	Compound	M-09-VAL-004	M-09-VAL-004	33400	25900	-7.231	-0.4993	-2.39	3.442	-4.419	-4.423	M-09-VAL-004A3	FALSE	666140	NA
8	9	A	A	4	4	BRD-A60191222-001-08-6	BRD-A60191222-001-08-6	Compound	Compound	M-09-VAL-004	M-09-VAL-004	33000	24100	-8.474	-7.649	-3.085	-3.368	-5.022	-5.026	M-09-VAL-004A4	FALSE	200481	NA
8	9	A	A	5	5	BRD-K16831529-001-08-0	BRD-K16831529-001-08-0	Compound	Compound	M-09-VAL-004	M-09-VAL-004	30400	24500	-15.94	-6.251	-10.44	-1.322	-5.587	-5.592	M-09-VAL-004A5	FALSE	1271047	NA
8	9	A	A	6	6	BRD-A84769410-001-08-3	BRD-A84769410-001-08-3	Compound	Compound	M-09-VAL-004	M-09-VAL-004	32200	23500	-10.73	-10.29	-3.851	-4.513	-6.621	-6.626	M-09-VAL-004A6	FALSE	2740698	NA
8	9	A	A	7	7	BRD-A59708426-001-08-4	BRD-A59708426-001-08-4	Compound	Compound	M-09-VAL-004	M-09-VAL-004	31400	24700	-13.25	-5.253	-7.736	-0.4442	-5.425	-5.429	M-09-VAL-004A7	FALSE	3104568	NA
8	9	A	A	8	8	BRD-K51985935-001-08-8	BRD-K51985935-001-08-8	Compound	Compound	M-09-VAL-004	M-09-VAL-004	36300	26300	1.128	0.9786	1.876	0.5199	-0.1754	-0.1755	M-09-VAL-004A8	FALSE	786636	NA
8	9	A	A	9	9	BRD-A81220087-001-08-2	BRD-A81220087-001-08-2	Compound	Compound	M-09-VAL-004	M-09-VAL-004	32000	24700	-11.4	-5.572	-9.724	-4.934	-1.292	-1.293	M-09-VAL-004A9	FALSE	2987949	NA
8	9	A	A	10	10	BRD-K30307224-001-08-1	BRD-K30307224-001-08-1	Compound	Compound	M-09-VAL-004	M-09-VAL-004	34200	25500	-4.917	-2.017	-3.863	-2.105	-0.5386	-0.539	M-09-VAL-004A10	FALSE	95997	NA
8	9	A	A	11	11	BRD-K37367857-001-08-2	BRD-K37367857-001-08-2	Compound	Compound	M-09-VAL-004	M-09-VAL-004	32600	25500	-9.544	-2.097	-8.855	-2.521	-0.1959	-0.1961	M-09-VAL-004A11	FALSE	6467005	NA
8	9	A	A	12	12	BRD-K97698933-001-08-5	BRD-K97698933-001-08-5	Compound	Compound	M-09-VAL-004	M-09-VAL-004	41400	28700	15.82	10.61	6.107	0.1063	9.789	9.797	M-09-VAL-004A12	FALSE	1331320	NA
8	9	A	A	13	13	BRD-A44421327-001-09-0	BRD-A44421327-001-09-0	Compound	Compound	M-09-VAL-004	M-09-VAL-004	29800	22800	-17.82	-13.08	-17.07	-13.34	-0.3323	-0.3326	M-09-VAL-004A13	FALSE	3837201	NA
8	9	A	A	14	14	BRD-K58746864-001-08-2	BRD-K58746864-001-08-2	Compound	Compound	M-09-VAL-004	M-09-VAL-004	32600	25400	-9.631	-2.616	-12.72	-7.055	4.103	4.107	M-09-VAL-004A14	FALSE	5389859	NA
8	9	A	A	15	15	BRD-A36627516-001-08-5	BRD-A36627516-001-08-5	Compound	Compound	M-09-VAL-004	M-09-VAL-004	31300	24500	-13.54	-6.091	-8.045	-1.326	-5.423	-5.427	M-09-VAL-004A15	FALSE	3556694	NA
8	9	A	A	16	16	BRD-K06485331-001-08-5	BRD-K06485331-001-08-5	Compound	Compound	M-09-VAL-004	M-09-VAL-004	31800	26000	-12.12	-0.05992	-11.81	-0.8949	0.2083	0.2085	M-09-VAL-004A16	FALSE	907590	NA
8	9	A	A	17	17	BRD-K00251396-001-08-9	BRD-K00251396-001-08-9	Compound	Compound	M-09-VAL-004	M-09-VAL-004	33000	24900	-8.416	-4.494	-5.104	-2.215	-2.94	-2.943	M-09-VAL-004A17	FALSE	2987743	NA
8	9	A	A	18	18	BRD-K41654333-001-08-1	BRD-K41654333-001-08-1	Compound	Compound	M-09-VAL-004	M-09-VAL-004	31500	25800	-12.93	-1.138	-11.24	-0.4236	-1.341	-1.342	M-09-VAL-004A18	FALSE	1857898	NA
8	9	A	A	19	19	BRD-K92538903-001-08-4	BRD-K92538903-001-08-4	Compound	Compound	M-09-VAL-004	M-09-VAL-004	47500	34000	33.32	31.66	40.1	36.72	-4.355	-4.359	M-09-VAL-004A19	FALSE	5292997	NA
8	9	A	A	20	20	BRD-K93622261-001-08-1	BRD-K93622261-001-08-1	Compound	Compound	M-09-VAL-004	M-09-VAL-004	33500	24200	-6.999	-7.37	-1.065	-2.621	-5.467	-5.471	M-09-VAL-004A20	FALSE	888377	NA
8	9	A	A	21	21	BRD-K10815658-001-08-2	BRD-K10815658-001-08-2	Compound	Compound	M-09-VAL-004	M-09-VAL-004	29900	25300	-17.58	-3.176	-14	-0.1813	-3.608	-3.611	M-09-VAL-004A21	FALSE	645274	NA
8	9	A	A	22	22	BRD-K50161849-001-08-2	BRD-K50161849-001-08-2	Compound	Compound	M-09-VAL-004	M-09-VAL-004	34000	24500	-5.611	-6.171	-3.741	-5.444	-1.388	-1.39	M-09-VAL-004A22	FALSE	904602	NA
8	9	A	A	23	23			NeutralControl	NeutralControl	M-09-VAL-004	M-09-VAL-004	34700	25600	-3.529	-1.778	-3.548	-2.961	0.5827	0.5832	M-09-VAL-004A23	FALSE	NA	NA
8	9	A	A	24	24			InhibitorControl	InhibitorControl	M-09-VAL-004	M-09-VAL-004	1130	830	-100.7	-100.7	-100.7	-100.7	0	0	M-09-VAL-004A24	FALSE	NA	NA
8	9	B	B	1	1			NeutralControl	NeutralControl	M-09-VAL-004	M-09-VAL-004	34100	24400	-5.235	-6.771	-2.91	-5.612	-1.843	-1.844	M-09-VAL-004B1	FALSE	NA	NA
8	9	B	B	2	2			NeutralControl	NeutralControl	M-09-VAL-004	M-09-VAL-004	32000	23100	-11.31	-11.92	-1.12	-2.957	-9.794	-9.802	M-09-VAL-004B2	FALSE	NA	NA
8	9	B	B	3	3	BRD-K86535853-001-08-8	BRD-K86535853-001-08-8	Compound	Compound	M-09-VAL-004	M-09-VAL-004	34500	25600	-4.078	-1.977	6.3	7.341	-9.276	-9.283	M-09-VAL-004B3	FALSE	728809	NA
8	9	B	B	4	4	BRD-K54092612-003-08-6	BRD-K54092612-003-08-6	Compound	Compound	M-09-VAL-004	M-09-VAL-004	30900	24000	-14.49	-8.049	-0.009313	6.216	-14	-14.01	M-09-VAL-004B4	FALSE	16195270	NA
8	9	B	B	5	5	BRD-A63524236-001-08-9	BRD-A63524236-001-08-9	Compound	Compound	M-09-VAL-004	M-09-VAL-004	29900	21300	-17.61	-18.95	-3.039	-5.721	-14.53	-14.55	M-09-VAL-004B5	FALSE	2836320	NA
8	9	B	B	6	6	BRD-A45631093-001-09-5	BRD-A45631093-001-09-5	Compound	Compound	M-09-VAL-004	M-09-VAL-004	31800	24600	-12.03	-5.852	0.9494	6.735	-12.37	-12.38	M-09-VAL-004B6	FALSE	2756583	NA
8	9	B	B	7	7	BRD-A48184484-001-08-1	BRD-A48184484-001-08-1	Compound	Compound	M-09-VAL-004	M-09-VAL-004	29800	21400	-17.73	-18.51	-4.088	-6.11	-13.72	-13.73	M-09-VAL-004B7	FALSE	3561804	NA
8	9	B	B	8	8	BRD-K31082862-001-08-6	BRD-K31082862-001-08-6	Compound	Compound	M-09-VAL-004	M-09-VAL-004	29300	21700	-19.35	-17.28	-5.791	-4.517	-13.87	-13.89	M-09-VAL-004B8	FALSE	870388	NA
8	9	B	B	9	9	BRD-K88749691-001-08-9	BRD-K88749691-001-08-9	Compound	Compound	M-09-VAL-004	M-09-VAL-004	29000	21600	-20.13	-17.76	-8.132	-6.526	-12.53	-12.54	M-09-VAL-004B9	FALSE	1361220	NA
8	9	B	B	10	10	BRD-K63403614-001-08-6	BRD-K63403614-001-08-6	Compound	Compound	M-09-VAL-004	M-09-VAL-004	28600	23300	-21.23	-10.96	-10.33	0.09651	-11.6	-11.61	M-09-VAL-004B10	FALSE	1262781	NA
8	9	B	B	11	11	BRD-K89177913-001-08-4	BRD-K89177913-001-08-4	Compound	Compound	M-09-VAL-004	M-09-VAL-004	30100	22300	-16.89	-15	-2.321	-1.282	-14.42	-14.43	M-09-VAL-004B11	FALSE	648323	NA
8	9	B	B	12	12	BRD-A93546375-001-08-7	BRD-A93546375-001-08-7	Compound	Compound	M-09-VAL-004	M-09-VAL-004	30900	23600	-14.63	-9.686	-2.185	2.239	-12.22	-12.23	M-09-VAL-004B12	FALSE	660763	NA
8	9	B	B	13	13	BRD-K70545798-001-08-3	BRD-K70545798-001-08-3	Compound	Compound	M-09-VAL-004	M-09-VAL-004	30400	22500	-16.02	-14.12	-5.903	-4.912	-10.23	-10.23	M-09-VAL-004B13	FALSE	702008	NA
8	9	B	B	14	14	BRD-A81126799-001-08-0	BRD-A81126799-001-08-0	Compound	Compound	M-09-VAL-004	M-09-VAL-004	28600	22200	-21.37	-15.48	-10.87	-5.352	-11.23	-11.24	M-09-VAL-004B14	FALSE	2961861	NA
8	9	B	B	15	15	BRD-K85883695-001-08-5	BRD-K85883695-001-08-5	Compound	Compound	M-09-VAL-004	M-09-VAL-004	31300	22700	-13.36	-13.28	-0.7383	-1.812	-12.22	-12.23	M-09-VAL-004B15	FALSE	16681795	NA
8	9	B	B	16	16	BRD-A27658391-001-08-1	BRD-A27658391-001-08-1	Compound	Compound	M-09-VAL-004	M-09-VAL-004	29500	22800	-18.63	-13.12	-4.334	0.8971	-14.43	-14.45	M-09-VAL-004B16	FALSE	645004	NA
8	9	B	B	17	17	BRD-K22057335-001-08-8	BRD-K22057335-001-08-8	Compound	Compound	M-09-VAL-004	M-09-VAL-004	28300	21800	-22.04	-16.8	-8.886	-3.939	-13.9	-13.91	M-09-VAL-004B17	FALSE	5429720	NA
8	9	B	B	18	18	BRD-K38134270-001-08-4	BRD-K38134270-001-08-4	Compound	Compound	M-09-VAL-004	M-09-VAL-004	28600	22800	-21.2	-12.88	-7.028	1.513	-14.72	-14.73	M-09-VAL-004B18	FALSE	597545	NA
8	9	B	B	19	19	BRD-K21938157-001-08-5	BRD-K21938157-001-08-5	Compound	Compound	M-09-VAL-004	M-09-VAL-004	37900	28800	5.553	11	20.94	25.66	-12.31	-12.32	M-09-VAL-004B19	FALSE	776045	NA
8	9	B	B	20	20	BRD-K59920811-001-08-6	BRD-K59920811-001-08-6	Compound	Compound	M-09-VAL-004	M-09-VAL-004	26900	21800	-26.17	-16.84	-12.92	-3.138	-14.66	-14.67	M-09-VAL-004B20	FALSE	5926982	NA
8	9	B	B	21	21	BRD-K49039751-001-08-0	BRD-K49039751-001-08-0	Compound	Compound	M-09-VAL-004	M-09-VAL-004	31400	22900	-13.13	-12.48	-0.6879	-1.125	-12.03	-12.04	M-09-VAL-004B21	FALSE	16188439	NA
8	9	B	B	22	22	BRD-K15126180-003-08-2	BRD-K15126180-003-08-2	Compound	Compound	M-09-VAL-004	M-09-VAL-004	30000	23200	-17.24	-11.36	-4.279	1.272	-13.03	-13.04	M-09-VAL-004B22	FALSE	11957159	NA
8	9	B	B	23	23			NeutralControl	NeutralControl	M-09-VAL-004	M-09-VAL-004	32100	24300	-11.08	-6.85	-0.4233	3.063	-10.19	-10.2	M-09-VAL-004B23	FALSE	NA	NA
8	9	B	B	24	24			InhibitorControl	InhibitorControl	M-09-VAL-004	M-09-VAL-004	1500	1550	-99.61	-97.84	-99.61	-97.86	0	0	M-09-VAL-004B24	FALSE	NA	NA
8	9	C	C	1	1			NeutralControl	NeutralControl	M-09-VAL-004	M-09-VAL-004	34800	25100	-3.181	-3.974	-2.778	-4.717	0.1459	0.146	M-09-VAL-004C1	FALSE	NA	NA
8	9	C	C	2	2			NeutralControl	NeutralControl	M-09-VAL-004	M-09-VAL-004	34200	23200	-5.09	-11.36	1.833	-6.002	-6.278	-6.283	M-09-VAL-004C2	FALSE	NA	NA
8	9	C	C	3	3	BRD-K08146340-001-08-0	BRD-K08146340-001-08-0	Compound	Compound	M-09-VAL-004	M-09-VAL-004	31500	22300	-12.93	-15.08	-0.06686	-3.665	-12.38	-12.39	M-09-VAL-004C3	FALSE	888423	NA
8	9	C	C	4	4	BRD-K26704284-001-09-0	BRD-K26704284-001-09-0	Compound	Compound	M-09-VAL-004	M-09-VAL-004	44000	32900	23.31	27.38	41.28	44.21	-12.37	-12.38	M-09-VAL-004C4	FALSE	659163	NA
8	9	C	C	5	5	BRD-A04625793-001-08-1	BRD-A04625793-001-08-1	Compound	Compound	M-09-VAL-004	M-09-VAL-004	32000	21900	-11.4	-16.68	9.322	1.658	-18.55	-18.57	M-09-VAL-004C5	FALSE	3382274	NA
8	9	C	C	6	6	BRD-K44652242-001-09-0	BRD-K44652242-001-09-0	Compound	Compound	M-09-VAL-004	M-09-VAL-004	35500	27000	-1.33	3.974	9.363	13.86	-9.301	-9.308	M-09-VAL-004C6	FALSE	1897487	NA
8	9	C	C	7	7	BRD-K74989125-001-08-3	BRD-K74989125-001-08-3	Compound	Compound	M-09-VAL-004	M-09-VAL-004	25700	19500	-29.73	-26.34	-13.78	-10.71	-17.93	-17.95	M-09-VAL-004C7	FALSE	2024475	NA
8	9	C	C	8	8	BRD-K02402276-001-08-1	BRD-K02402276-001-08-1	Compound	Compound	M-09-VAL-004	M-09-VAL-004	28100	20000	-22.82	-24.15	-13.94	-16.4	-9.754	-9.762	M-09-VAL-004C8	FALSE	5417112	NA
8	9	C	C	9	9	BRD-K12794142-001-08-1	BRD-K12794142-001-08-1	Compound	Compound	M-09-VAL-004	M-09-VAL-004	29100	20800	-19.73	-20.91	-1.473	-4.048	-18.05	-18.07	M-09-VAL-004C9	FALSE	743768	NA
8	9	C	C	10	10	BRD-K14093421-001-08-8	BRD-K14093421-001-08-8	Compound	Compound	M-09-VAL-004	M-09-VAL-004	34600	25000	-3.991	-4.174	5.211	3.775	-8.248	-8.255	M-09-VAL-004C10	FALSE	9587458	NA
8	9	C	C	11	11	BRD-K38713368-001-08-8	BRD-K38713368-001-08-8	Compound	Compound	M-09-VAL-004	M-09-VAL-004	30600	25000	-15.42	-4.134	1.96	14.11	-16.59	-16.6	M-09-VAL-004C11	FALSE	804849	NA
8	9	C	C	12	12	BRD-K19245310-001-08-3	BRD-K19245310-001-08-3	Compound	Compound	M-09-VAL-004	M-09-VAL-004	37000	27200	2.95	4.614	13.49	13.96	-8.82	-8.827	M-09-VAL-004C12	FALSE	2185494	NA
8	9	C	C	13	13	BRD-A17770366-001-08-7	BRD-A17770366-001-08-7	Compound	Compound	M-09-VAL-004	M-09-VAL-004	28700	21800	-20.85	-16.8	-7.19	-3.608	-14.2	-14.21	M-09-VAL-004C13	FALSE	2956343	NA
8	9	C	C	14	14	BRD-K52334064-001-08-1	BRD-K52334064-001-08-1	Compound	Compound	M-09-VAL-004	M-09-VAL-004	34900	25100	-3.066	-3.695	9.226	7.244	-10.79	-10.8	M-09-VAL-004C14	FALSE	888375	NA
8	9	C	C	15	15	BRD-K08408106-003-08-4	BRD-K08408106-003-08-4	Compound	Compound	M-09-VAL-004	M-09-VAL-004	29200	23200	-19.55	-11.56	-8.189	-0.3084	-11.84	-11.85	M-09-VAL-004C15	FALSE	6602724	NA
8	9	C	C	16	16	BRD-A91959156-001-09-7	BRD-A91959156-001-09-7	Compound	Compound	M-09-VAL-004	M-09-VAL-004	33500	23000	-6.999	-12.2	1.06	-5.701	-7.459	-7.465	M-09-VAL-004C16	FALSE	2936153	NA
8	9	C	C	17	17	BRD-K35542784-001-08-0	BRD-K35542784-001-08-0	Compound	Compound	M-09-VAL-004	M-09-VAL-004	28600	21600	-21.11	-17.68	-7.741	-4.875	-13.97	-13.98	M-09-VAL-004C17	FALSE	2082259	NA
8	9	C	C	18	18	BRD-K63105108-001-08-0	BRD-K63105108-001-08-0	Compound	Compound	M-09-VAL-004	M-09-VAL-004	33000	24200	-8.619	-7.529	-1.218	-1.222	-6.967	-6.973	M-09-VAL-004C18	FALSE	2986818	NA
8	9	C	C	19	19	BRD-A96590586-001-08-7	BRD-A96590586-001-08-7	Compound	Compound	M-09-VAL-004	M-09-VAL-004	31300	23500	-13.51	-10.25	1.581	4.152	-14.38	-14.39	M-09-VAL-004C19	FALSE	2936792	NA
8	9	C	C	20	20	BRD-A60182281-001-08-3	BRD-A60182281-001-08-3	Compound	Compound	M-09-VAL-004	M-09-VAL-004	31900	23400	-11.66	-10.72	-1.52	-1.657	-9.78	-9.788	M-09-VAL-004C20	FALSE	2986788	NA
8	9	C	C	21	21	BRD-K95188964-001-08-1	BRD-K95188964-001-08-1	Compound	Compound	M-09-VAL-004	M-09-VAL-004	30200	22100	-16.49	-15.72	-2.589	-2.851	-13.77	-13.78	M-09-VAL-004C21	FALSE	16189220	NA
8	9	C	C	22	22	BRD-K24426224-001-08-7	BRD-K24426224-001-08-7	Compound	Compound	M-09-VAL-004	M-09-VAL-004	33900	25100	-5.842	-3.934	2.097	2.932	-7.262	-7.269	M-09-VAL-004C22	FALSE	2988697	NA
8	9	C	C	23	23			NeutralControl	NeutralControl	M-09-VAL-004	M-09-VAL-004	32200	23800	-10.85	-9.127	-1.969	-1.262	-8.536	-8.543	M-09-VAL-004C23	FALSE	NA	NA
8	9	C	C	24	24			InhibitorControl	InhibitorControl	M-09-VAL-004	M-09-VAL-004	1700	1460	-99.03	-98.2	-99.03	-98.22	0	0	M-09-VAL-004C24	FALSE	NA	NA
8	9	D	D	1	1			NeutralControl	NeutralControl	M-09-VAL-004	M-09-VAL-004	37300	26500	4.049	1.857	0.2399	-3.041	4.384	4.388	M-09-VAL-004D1	FALSE	NA	NA
8	9	D	D	2	2			NeutralControl	NeutralControl	M-09-VAL-004	M-09-VAL-004	31400	23800	-13.25	-9.127	-4.59	-1.254	-8.544	-8.551	M-09-VAL-004D2	FALSE	NA	NA
8	9	D	D	3	3	BRD-A02429343-034-08-6	BRD-A02429343-034-08-6	Compound	Compound	M-09-VAL-004	M-09-VAL-004	32800	23800	-9.053	-9.047	-3.261	-4.397	-5.449	-5.454	M-09-VAL-004D3	FALSE	2935925	NA
8	9	D	D	4	4	BRD-K16163065-001-08-8	BRD-K16163065-001-08-8	Compound	Compound	M-09-VAL-004	M-09-VAL-004	44800	33900	25.74	31.18	45.53	50.01	-13.27	-13.29	M-09-VAL-004D4	FALSE	821441	NA
8	9	D	D	5	5	BRD-K38487856-001-07-0	BRD-K38487856-001-07-0	Compound	Compound	M-09-VAL-004	M-09-VAL-004	41800	32100	16.92	24.23	29.09	35.52	-8.997	-9.005	M-09-VAL-004D5	FALSE	378227	NA
8	9	D	D	6	6	BRD-K47091555-001-08-1	BRD-K47091555-001-08-1	Compound	Compound	M-09-VAL-004	M-09-VAL-004	29200	22700	-19.41	-13.44	-5.357	0.4112	-14.33	-14.35	M-09-VAL-004D6	FALSE	1371654	NA
8	9	D	D	7	7	BRD-A23245697-001-08-2	BRD-A23245697-001-08-2	Compound	Compound	M-09-VAL-004	M-09-VAL-004	31400	23100	-13.22	-11.84	-1.503	-1.126	-11.39	-11.4	M-09-VAL-004D7	FALSE	3156210	NA
8	9	D	D	8	8	BRD-A35189138-001-08-5	BRD-A35189138-001-08-5	Compound	Compound	M-09-VAL-004	M-09-VAL-004	28900	20800	-20.3	-20.95	-4.532	-6.408	-16.02	-16.03	M-09-VAL-004D8	FALSE	326784	NA
8	9	D	D	9	9	BRD-K59922581-001-08-0	BRD-K59922581-001-08-0	Compound	Compound	M-09-VAL-004	M-09-VAL-004	32500	24300	-10.09	-6.89	3.034	5.434	-12.26	-12.27	M-09-VAL-004D9	FALSE	1933725	NA
8	9	D	D	10	10	BRD-K37649892-001-08-0	BRD-K37649892-001-08-0	Compound	Compound	M-09-VAL-004	M-09-VAL-004	30400	22000	-16.02	-16.16	0.2485	-1.081	-15.76	-15.77	M-09-VAL-004D10	FALSE	661993	NA
8	9	D	D	11	11	BRD-K85256569-001-08-7	BRD-K85256569-001-08-7	Compound	Compound	M-09-VAL-004	M-09-VAL-004	31300	23800	-13.45	-9.127	-2.179	1.475	-11.01	-11.02	M-09-VAL-004D11	FALSE	659194	NA
8	9	D	D	12	12	BRD-K64800356-001-07-6	BRD-K64800356-001-07-6	Compound	Compound	M-09-VAL-004	M-09-VAL-004	42300	32100	18.51	24.23	38.57	43.51	-14.14	-14.16	M-09-VAL-004D12	FALSE	5296051	NA
8	9	D	D	13	13	BRD-K37541029-001-08-5	BRD-K37541029-001-08-5	Compound	Compound	M-09-VAL-004	M-09-VAL-004	32500	24700	-9.949	-5.452	0.1304	3.873	-9.56	-9.568	M-09-VAL-004D13	FALSE	666744	NA
8	9	D	D	14	14	BRD-K26781385-001-08-8	BRD-K26781385-001-08-8	Compound	Compound	M-09-VAL-004	M-09-VAL-004	31700	22500	-12.18	-14.12	3.05	-0.3972	-14.31	-14.32	M-09-VAL-004D14	FALSE	2546211	NA
8	9	D	D	15	15	BRD-K38464647-001-08-1	BRD-K38464647-001-08-1	Compound	Compound	M-09-VAL-004	M-09-VAL-004	31700	23100	-12.32	-11.68	-0.8068	-1.263	-11.11	-11.11	M-09-VAL-004D15	FALSE	16187219	NA
8	9	D	D	16	16	BRD-K32443502-001-08-5	BRD-K32443502-001-08-5	Compound	Compound	M-09-VAL-004	M-09-VAL-004	29600	22100	-18.34	-15.76	-2.146	-0.259	-16.06	-16.07	M-09-VAL-004D16	FALSE	868130	NA
8	9	D	D	17	17	BRD-A22900042-001-08-5	BRD-A22900042-001-08-5	Compound	Compound	M-09-VAL-004	M-09-VAL-004	32100	22300	-11.08	-14.84	-0.2465	-5.57	-10.35	-10.36	M-09-VAL-004D17	FALSE	3506168	NA
8	9	D	D	18	18	BRD-A87961178-001-08-5	BRD-A87961178-001-08-5	Compound	Compound	M-09-VAL-004	M-09-VAL-004	29000	22300	-20.13	-14.96	-3.59	1.402	-16.66	-16.68	M-09-VAL-004D18	FALSE	3667066	NA
8	9	D	D	19	19	BRD-K17082998-001-08-1	BRD-K17082998-001-08-1	Compound	Compound	M-09-VAL-004	M-09-VAL-004	32900	24300	-8.821	-6.89	0.7291	1.644	-8.973	-8.981	M-09-VAL-004D19	FALSE	2936905	NA
8	9	D	D	20	20	BRD-K26600148-001-08-8	BRD-K26600148-001-08-8	Compound	Compound	M-09-VAL-004	M-09-VAL-004	31100	21800	-13.94	-17.08	2.696	-2.177	-15.74	-15.76	M-09-VAL-004D20	FALSE	776333	NA
8	9	D	D	21	21	BRD-K92184319-001-08-5	BRD-K92184319-001-08-5	Compound	Compound	M-09-VAL-004	M-09-VAL-004	35300	25700	-1.967	-1.538	10.55	9.725	-10.86	-10.87	M-09-VAL-004D21	FALSE	760847	NA
8	9	D	D	22	22	BRD-K54017214-001-08-9	BRD-K54017214-001-08-9	Compound	Compound	M-09-VAL-004	M-09-VAL-004	42600	29900	19.35	15.48	33.99	28.14	-10.53	-10.54	M-09-VAL-004D22	FALSE	692389	NA
8	9	D	D	23	23			NeutralControl	NeutralControl	M-09-VAL-004	M-09-VAL-004	32700	26200	-9.487	0.7789	-3.591	6.05	-5.578	-5.583	M-09-VAL-004D23	FALSE	NA	NA
8	9	D	D	24	24			InhibitorControl	InhibitorControl	M-09-VAL-004	M-09-VAL-004	1150	900	-100.6	-100.4	-100.6	-100.4	0	0	M-09-VAL-004D24	FALSE	NA	NA
8	9	E	E	1	1			NeutralControl	NeutralControl	M-09-VAL-004	M-09-VAL-004	36900	26000	2.863	-0.1398	-0.5174	-4.573	3.979	3.982	M-09-VAL-004E1	FALSE	NA	NA
8	9	E	E	2	2			NeutralControl	NeutralControl	M-09-VAL-004	M-09-VAL-004	32800	23200	-9.168	-11.36	-4.053	-7.472	-4.79	-4.794	M-09-VAL-004E2	FALSE	NA	NA
8	9	E	E	3	3	BRD-A36664934-001-08-2	BRD-A36664934-001-08-2	Compound	Compound	M-09-VAL-004	M-09-VAL-004	39300	30100	9.602	16.2	21.69	27.47	-9.493	-9.501	M-09-VAL-004E3	FALSE	2887332	NA
8	9	E	E	4	4	BRD-K95428765-001-08-2	BRD-K95428765-001-08-2	Compound	Compound	M-09-VAL-004	M-09-VAL-004	33900	23400	-5.842	-10.65	4.335	-2.131	-9.261	-9.269	M-09-VAL-004E4	FALSE	660818	NA
8	9	E	E	5	5	BRD-A67735202-001-08-7	BRD-A67735202-001-08-7	Compound	Compound	M-09-VAL-004	M-09-VAL-004	31000	23700	-14.35	-9.447	0.3183	4.777	-14.14	-14.15	M-09-VAL-004E5	FALSE	2936817	NA
8	9	E	E	6	6	BRD-A63718486-001-08-4	BRD-A63718486-001-08-4	Compound	Compound	M-09-VAL-004	M-09-VAL-004	29200	23500	-19.46	-10.37	-10.8	-1.936	-9.159	-9.166	M-09-VAL-004E6	FALSE	16188425	NA
8	9	E	E	7	7	BRD-K67532300-001-08-7	BRD-K67532300-001-08-7	Compound	Compound	M-09-VAL-004	M-09-VAL-004	33400	24400	-7.231	-6.491	5.185	4.774	-11.33	-11.34	M-09-VAL-004E7	FALSE	73852	NA
8	9	E	E	8	8	BRD-A26157353-034-08-2	BRD-A26157353-034-08-2	Compound	Compound	M-09-VAL-004	M-09-VAL-004	30100	23400	-16.95	-10.72	-3.246	2.74	-13.66	-13.67	M-09-VAL-004E8	FALSE	2936164	NA
8	9	E	E	9	9	BRD-A67858166-001-08-1	BRD-A67858166-001-08-1	Compound	Compound	M-09-VAL-004	M-09-VAL-004	31800	23100	-11.86	-11.68	3.788	2.774	-14.62	-14.63	M-09-VAL-004E9	FALSE	15945809	NA
8	9	E	E	10	10	BRD-A61483433-001-09-9	BRD-A61483433-001-09-9	Compound	Compound	M-09-VAL-004	M-09-VAL-004	28500	23800	-21.52	-8.928	-13.57	-0.9411	-8.633	-8.64	M-09-VAL-004E10	FALSE	569984	NA
8	9	E	E	11	11	BRD-A04607351-001-08-3	BRD-A04607351-001-08-3	Compound	Compound	M-09-VAL-004	M-09-VAL-004	29900	21700	-17.41	-17.32	-4.215	-5.229	-13.27	-13.28	M-09-VAL-004E11	FALSE	3323173	NA
8	9	E	E	12	12	BRD-K93546718-001-08-1	BRD-K93546718-001-08-1	Compound	Compound	M-09-VAL-004	M-09-VAL-004	31300	23200	-13.33	-11.36	-2.962	-1.934	-10.17	-10.18	M-09-VAL-004E12	FALSE	2249234	NA
8	9	E	E	13	13	BRD-A18396475-001-08-8	BRD-A18396475-001-08-8	Compound	Compound	M-09-VAL-004	M-09-VAL-004	30300	24600	-16.2	-5.972	-4.074	6.301	-12.12	-12.13	M-09-VAL-004E13	FALSE	525	NA
8	9	E	E	14	14	BRD-A06027825-001-08-0	BRD-A06027825-001-08-0	Compound	Compound	M-09-VAL-004	M-09-VAL-004	32100	23600	-11.05	-9.926	-0.9202	-0.8553	-9.712	-9.721	M-09-VAL-004E14	FALSE	5735581	NA
8	9	E	E	15	15	BRD-A20366969-001-08-0	BRD-A20366969-001-08-0	Compound	Compound	M-09-VAL-004	M-09-VAL-004	32200	23900	-10.93	-8.568	2.443	3.914	-12.58	-12.59	M-09-VAL-004E15	FALSE	5389678	NA
8	9	E	E	16	16	BRD-K50716678-001-08-9	BRD-K50716678-001-08-9	Compound	Compound	M-09-VAL-004	M-09-VAL-004	34000	22600	-5.64	-13.76	4.297	-5.767	-9.032	-9.04	M-09-VAL-004E16	FALSE	1371626	NA
8	9	E	E	17	17	BRD-K06390377-001-08-2	BRD-K06390377-001-08-2	Compound	Compound	M-09-VAL-004	M-09-VAL-004	31500	23300	-12.93	-11.12	0.09243	0.9561	-12.52	-12.53	M-09-VAL-004E17	FALSE	877881	NA
8	9	E	E	18	18	BRD-K06710729-001-08-6	BRD-K06710729-001-08-6	Compound	Compound	M-09-VAL-004	M-09-VAL-004	30600	24600	-15.36	-5.892	-7.372	1.736	-8.081	-8.088	M-09-VAL-004E18	FALSE	16189147	NA
8	9	E	E	19	19	BRD-A85506861-001-08-2	BRD-A85506861-001-08-2	Compound	Compound	M-09-VAL-004	M-09-VAL-004	33800	23800	-6.247	-8.967	3.2	-0.9627	-8.653	-8.66	M-09-VAL-004E19	FALSE	3288802	NA
8	9	E	E	20	20	BRD-K01431132-001-08-5	BRD-K01431132-001-08-5	Compound	Compound	M-09-VAL-004	M-09-VAL-004	33300	24800	-7.549	-4.973	2.307	3.909	-9.132	-9.14	M-09-VAL-004E20	FALSE	351033	NA
8	9	E	E	21	21	BRD-A92372772-001-07-0	BRD-A92372772-001-07-0	Compound	Compound	M-09-VAL-004	M-09-VAL-004	32000	23300	-11.4	-11.16	0.1417	-0.7777	-11.02	-11.03	M-09-VAL-004E21	FALSE	656029	NA
8	9	E	E	22	22	BRD-K44927216-001-08-0	BRD-K44927216-001-08-0	Compound	Compound	M-09-VAL-004	M-09-VAL-004	32900	25000	-8.908	-4.134	-4.345	-0.5302	-4.226	-4.23	M-09-VAL-004E22	FALSE	16188413	NA
8	9	E	E	23	23			NeutralControl	NeutralControl	M-09-VAL-004	M-09-VAL-004	37500	25800	4.628	-0.8987	9.827	2.807	-4.213	-4.217	M-09-VAL-004E23	FALSE	NA	NA
8	9	E	E	24	24			InhibitorControl	InhibitorControl	M-09-VAL-004	M-09-VAL-004	1440	1010	-99.78	-100	-99.78	-100	0	0	M-09-VAL-004E24	FALSE	NA	NA
8	9	F	F	1	1			NeutralControl	NeutralControl	M-09-VAL-004	M-09-VAL-004	37000	28300	3.181	8.848	-5.862	-1.858	10.2	10.21	M-09-VAL-004F1	FALSE	NA	NA
8	9	F	F	2	2			NeutralControl	NeutralControl	M-09-VAL-004	M-09-VAL-004	32500	24200	-10.01	-7.49	-4.198	-2.686	-5.525	-5.53	M-09-VAL-004F2	FALSE	NA	NA
8	9	F	F	3	3	BRD-K05230928-001-08-5	BRD-K05230928-001-08-5	Compound	Compound	M-09-VAL-004	M-09-VAL-004	56700	44700	60.04	74.6	74.3	87.88	-7.794	-7.801	M-09-VAL-004F3	FALSE	892945	NA
8	9	F	F	4	4	BRD-A63402069-001-08-0	BRD-A63402069-001-08-0	Compound	Compound	M-09-VAL-004	M-09-VAL-004	32500	23100	-10.01	-11.64	1.191	-1.808	-10.57	-10.58	M-09-VAL-004F4	FALSE	664404	NA
8	9	F	F	5	5	BRD-K18039573-001-07-5	BRD-K18039573-001-07-5	Compound	Compound	M-09-VAL-004	M-09-VAL-004	31400	22600	-13.02	-13.92	-5.647	-7.726	-7.272	-7.278	M-09-VAL-004F5	FALSE	1567211	NA
8	9	F	F	6	6	BRD-K62187998-001-09-0	BRD-K62187998-001-09-0	Compound	Compound	M-09-VAL-004	M-09-VAL-004	33500	23500	-7.086	-10.09	2.682	-1.79	-9.012	-9.02	M-09-VAL-004F6	FALSE	656280	NA
8	9	F	F	7	7	BRD-K47961546-001-08-7	BRD-K47961546-001-08-7	Compound	Compound	M-09-VAL-004	M-09-VAL-004	29800	23100	-17.73	-11.76	-11.3	-6.007	-6.694	-6.7	M-09-VAL-004F7	FALSE	1860317	NA
8	9	F	F	8	8	BRD-K83862726-001-08-4	BRD-K83862726-001-08-4	Compound	Compound	M-09-VAL-004	M-09-VAL-004	31000	22200	-14.26	-15.56	-0.4744	-3.122	-13.36	-13.37	M-09-VAL-004F8	FALSE	652950	NA
8	9	F	F	9	9	BRD-K14663008-001-08-9	BRD-K14663008-001-08-9	Compound	Compound	M-09-VAL-004	M-09-VAL-004	31600	23700	-12.49	-9.567	-2.829	-0.7728	-9.428	-9.436	M-09-VAL-004F9	FALSE	6379633	NA
8	9	F	F	10	10	BRD-K79543917-001-08-5	BRD-K79543917-001-08-5	Compound	Compound	M-09-VAL-004	M-09-VAL-004	30700	22500	-15.3	-14.2	-3.118	-3.018	-12.07	-12.08	M-09-VAL-004F10	FALSE	2480474	NA
8	9	F	F	11	11	BRD-K28954277-001-08-0	BRD-K28954277-001-08-0	Compound	Compound	M-09-VAL-004	M-09-VAL-004	30800	22900	-14.87	-12.56	-1.977	-0.5204	-12.65	-12.66	M-09-VAL-004F11	FALSE	649168	NA
8	9	F	F	12	12	BRD-K07764335-001-08-8	BRD-K07764335-001-08-8	Compound	Compound	M-09-VAL-004	M-09-VAL-004	33600	24700	-6.913	-5.572	6.583	6.841	-12.2	-12.21	M-09-VAL-004F12	FALSE	878017	NA
8	9	F	F	13	13	BRD-K34268055-003-08-1	BRD-K34268055-003-08-1	Compound	Compound	M-09-VAL-004	M-09-VAL-004	31200	23300	-13.8	-10.92	-3.892	-1.872	-9.784	-9.792	M-09-VAL-004F13	FALSE	9551672	NA
8	9	F	F	14	14	BRD-K30103706-001-08-1	BRD-K30103706-001-08-1	Compound	Compound	M-09-VAL-004	M-09-VAL-004	34300	24700	-4.685	-5.213	8.087	6.229	-11.35	-11.36	M-09-VAL-004F14	FALSE	2936725	NA
8	9	F	F	15	15	BRD-A24310837-001-08-4	BRD-A24310837-001-08-4	Compound	Compound	M-09-VAL-004	M-09-VAL-004	31200	23300	-13.65	-11.08	-3.52	-1.833	-9.982	-9.99	M-09-VAL-004F15	FALSE	4562365	NA
8	9	F	F	16	16	BRD-K69501636-001-08-5	BRD-K69501636-001-08-5	Compound	Compound	M-09-VAL-004	M-09-VAL-004	31200	23500	-13.71	-10.29	-3.023	-0.3778	-10.51	-10.51	M-09-VAL-004F16	FALSE	1307470	NA
8	9	F	F	17	17	BRD-A29406542-001-08-1	BRD-A29406542-001-08-1	Compound	Compound	M-09-VAL-004	M-09-VAL-004	30400	23700	-16.02	-9.247	-8.747	-2.571	-7.426	-7.433	M-09-VAL-004F17	FALSE	663239	NA
8	9	F	F	18	18	BRD-K03542458-001-08-3	BRD-K03542458-001-08-3	Compound	Compound	M-09-VAL-004	M-09-VAL-004	30300	24600	-16.34	-5.812	-2.789	8.087	-13.44	-13.45	M-09-VAL-004F18	FALSE	659218	NA
8	9	F	F	19	19	BRD-A70318924-001-08-4	BRD-A70318924-001-08-4	Compound	Compound	M-09-VAL-004	M-09-VAL-004	32100	23900	-11.14	-8.528	-0.4551	1.248	-10.22	-10.23	M-09-VAL-004F19	FALSE	2929563	NA
8	9	F	F	20	20	BRD-K09713996-001-07-5	BRD-K09713996-001-07-5	Compound	Compound	M-09-VAL-004	M-09-VAL-004	31300	23500	-13.56	-10.33	0.2969	2.813	-13.34	-13.35	M-09-VAL-004F20	FALSE	647040	NA
8	9	F	F	21	21	BRD-K76349599-001-08-5	BRD-K76349599-001-08-5	Compound	Compound	M-09-VAL-004	M-09-VAL-004	32300	25000	-10.64	-4.334	-2.709	2.911	-7.629	-7.636	M-09-VAL-004F21	FALSE	1926154	NA
8	9	F	F	22	22	BRD-K84799602-005-08-7	BRD-K84799602-005-08-7	Compound	Compound	M-09-VAL-004	M-09-VAL-004	31400	22500	-13.02	-14.32	-2.35	-4.938	-10.41	-10.42	M-09-VAL-004F22	FALSE	79188	NA
8	9	F	F	23	23			NeutralControl	NeutralControl	M-09-VAL-004	M-09-VAL-004	33500	24500	-7.086	-6.171	-1.221	-1.428	-5.405	-5.409	M-09-VAL-004F23	FALSE	NA	NA
8	9	F	F	24	24			InhibitorControl	InhibitorControl	M-09-VAL-004	M-09-VAL-004	870	830	-101.4	-100.7	-101.4	-100.7	0	0	M-09-VAL-004F24	FALSE	NA	NA
8	9	G	G	1	1			NeutralControl	NeutralControl	M-09-VAL-004	M-09-VAL-004	35900	26700	-0.1735	2.776	-2.739	-1.051	3.211	3.214	M-09-VAL-004G1	FALSE	NA	NA
8	9	G	G	2	2			NeutralControl	NeutralControl	M-09-VAL-004	M-09-VAL-004	33600	24800	-6.855	-4.973	-1.67	-0.8719	-4.736	-4.74	M-09-VAL-004G2	FALSE	NA	NA
8	9	G	G	3	3	BRD-A21548547-034-08-4	BRD-A21548547-034-08-4	Compound	Compound	M-09-VAL-004	M-09-VAL-004	30100	22700	-16.95	-13.28	-4.776	-1.762	-12.27	-12.28	M-09-VAL-004G3	FALSE	2935932	NA
8	9	G	G	4	4	BRD-K35951498-001-08-0	BRD-K35951498-001-08-0	Compound	Compound	M-09-VAL-004	M-09-VAL-004	33600	24400	-6.739	-6.531	7.115	6.092	-12.47	-12.48	M-09-VAL-004G4	FALSE	16188226	NA
8	9	G	G	5	5	BRD-K89449259-001-08-9	BRD-K89449259-001-08-9	Compound	Compound	M-09-VAL-004	M-09-VAL-004	28600	21700	-21.11	-17.32	-3.023	0.4186	-18.17	-18.19	M-09-VAL-004G5	FALSE	2238398	NA
8	9	G	G	6	6	BRD-K91626443-001-08-5	BRD-K91626443-001-08-5	Compound	Compound	M-09-VAL-004	M-09-VAL-004	29600	23700	-18.31	-9.327	-2.014	7.405	-16.14	-16.16	M-09-VAL-004G6	FALSE	300901	NA
8	9	G	G	7	7	BRD-K39304832-001-08-3	BRD-K39304832-001-08-3	Compound	Compound	M-09-VAL-004	M-09-VAL-004	36800	26600	2.343	2.377	24.15	22.73	-17.23	-17.24	M-09-VAL-004G7	FALSE	666726	NA
8	9	G	G	8	8	BRD-K25286280-001-07-7	BRD-K25286280-001-07-7	Compound	Compound	M-09-VAL-004	M-09-VAL-004	54800	42000	54.46	63.53	74.97	83.03	-11.41	-11.42	M-09-VAL-004G8	FALSE	2325032	NA
8	9	G	G	9	9	BRD-K85005339-001-10-3	BRD-K85005339-001-10-3	Compound	Compound	M-09-VAL-004	M-09-VAL-004	30800	22700	-14.81	-13.24	3.306	3.962	-17.09	-17.1	M-09-VAL-004G9	FALSE	2883767	NA
8	9	G	G	10	10	BRD-K44373742-001-08-0	BRD-K44373742-001-08-0	Compound	Compound	M-09-VAL-004	M-09-VAL-004	34600	25700	-3.991	-1.538	9.489	10.95	-11.86	-11.87	M-09-VAL-004G10	FALSE	875580	NA
8	9	G	G	11	11	BRD-K89508338-001-08-7	BRD-K89508338-001-08-7	Compound	Compound	M-09-VAL-004	M-09-VAL-004	29100	22600	-19.7	-13.8	-4.605	1.15	-15.32	-15.33	M-09-VAL-004G11	FALSE	842495	NA
8	9	G	G	12	12	BRD-K25523139-003-08-0	BRD-K25523139-003-08-0	Compound	Compound	M-09-VAL-004	M-09-VAL-004	26200	19700	-28.14	-25.42	-17.81	-15.72	-11.97	-11.98	M-09-VAL-004G12	FALSE	2879633	NA
8	9	G	G	13	13	BRD-K51559337-001-08-5	BRD-K51559337-001-08-5	Compound	Compound	M-09-VAL-004	M-09-VAL-004	28300	21500	-22.18	-18.31	-5.726	-2.233	-16.95	-16.97	M-09-VAL-004G13	FALSE	1130523	NA
8	9	G	G	14	14	BRD-K78678738-001-08-7	BRD-K78678738-001-08-7	Compound	Compound	M-09-VAL-004	M-09-VAL-004	32800	25200	-8.995	-3.495	0.6605	5.464	-9.085	-9.092	M-09-VAL-004G14	FALSE	681236	NA
8	9	G	G	15	15	BRD-K89384249-001-08-1	BRD-K89384249-001-08-1	Compound	Compound	M-09-VAL-004	M-09-VAL-004	29100	22600	-19.7	-13.68	-4.666	1.225	-15.26	-15.27	M-09-VAL-004G15	FALSE	2184814	NA
8	9	G	G	16	16	BRD-K14891518-001-08-9	BRD-K14891518-001-08-9	Compound	Compound	M-09-VAL-004	M-09-VAL-004	45200	32100	26.9	24.27	44.67	40.01	-11.93	-11.94	M-09-VAL-004G16	FALSE	2268638	NA
8	9	G	G	17	17	BRD-A19924861-001-08-8	BRD-A19924861-001-08-8	Compound	Compound	M-09-VAL-004	M-09-VAL-004	29100	21800	-19.73	-16.88	-4.217	-2.002	-15.69	-15.7	M-09-VAL-004G17	FALSE	2870398	NA
8	9	G	G	18	18	BRD-K63267574-001-09-1	BRD-K63267574-001-09-1	Compound	Compound	M-09-VAL-004	M-09-VAL-004	31900	22600	-11.83	-13.72	0.1166	-3.171	-11.44	-11.45	M-09-VAL-004G18	FALSE	347809	NA
8	9	G	G	19	19	BRD-A77293779-001-08-8	BRD-A77293779-001-08-8	Compound	Compound	M-09-VAL-004	M-09-VAL-004	29400	22100	-18.8	-15.72	-3.38	-0.9124	-15.46	-15.48	M-09-VAL-004G19	FALSE	12004758	NA
8	9	G	G	20	20	BRD-K80290830-001-09-2	BRD-K80290830-001-09-2	Compound	Compound	M-09-VAL-004	M-09-VAL-004	36600	25200	1.938	-3.375	13.73	6.558	-9.911	-9.919	M-09-VAL-004G20	FALSE	1356908	NA
8	9	G	G	21	21	BRD-A11255766-001-08-1	BRD-A11255766-001-08-1	Compound	Compound	M-09-VAL-004	M-09-VAL-004	29700	22400	-18.19	-14.56	-4.024	-0.9638	-14.26	-14.27	M-09-VAL-004G21	FALSE	16188436	NA
8	9	G	G	22	22	BRD-K82977542-001-08-3	BRD-K82977542-001-08-3	Compound	Compound	M-09-VAL-004	M-09-VAL-004	33800	25200	-6.305	-3.455	1.525	3.37	-7.196	-7.202	M-09-VAL-004G22	FALSE	719073	NA
8	9	G	G	23	23			NeutralControl	NeutralControl	M-09-VAL-004	M-09-VAL-004	32700	24200	-9.342	-7.29	-0.2206	0.8285	-8.628	-8.636	M-09-VAL-004G23	FALSE	NA	NA
8	9	G	G	24	24			InhibitorControl	InhibitorControl	M-09-VAL-004	M-09-VAL-004	1370	970	-99.99	-100.2	-99.99	-100.2	0	0	M-09-VAL-004G24	FALSE	NA	NA
8	9	H	H	1	1			NeutralControl	NeutralControl	M-09-VAL-004	M-09-VAL-004	38600	27800	7.693	7.17	2.214	0.5064	5.958	5.963	M-09-VAL-004H1	FALSE	NA	NA
8	9	H	H	2	2			NeutralControl	NeutralControl	M-09-VAL-004	M-09-VAL-004	34000	24300	-5.698	-6.85	0.8889	-1.517	-6.004	-6.009	M-09-VAL-004H2	FALSE	NA	NA
8	9	H	H	3	3	BRD-K07075926-001-08-4	BRD-K07075926-001-08-4	Compound	Compound	M-09-VAL-004	M-09-VAL-004	34700	25000	-3.731	-4.174	1.834	0.1696	-4.936	-4.94	M-09-VAL-004H3	FALSE	6249312	NA
8	9	H	H	4	4	BRD-K16719968-001-08-5	BRD-K16719968-001-08-5	Compound	Compound	M-09-VAL-004	M-09-VAL-004	28500	22300	-21.46	-15.12	-8.428	-2.243	-13.7	-13.71	M-09-VAL-004H4	FALSE	5346271	NA
8	9	H	H	5	5	BRD-A32095519-001-09-4	BRD-A32095519-001-09-4	Compound	Compound	M-09-VAL-004	M-09-VAL-004	32100	23100	-11.22	-11.92	-0.2691	-2.216	-10.48	-10.49	M-09-VAL-004H5	FALSE	2967043	NA
8	9	H	H	6	6	BRD-K61533845-001-09-1	BRD-K61533845-001-09-1	Compound	Compound	M-09-VAL-004	M-09-VAL-004	33200	24900	-7.896	-4.534	6.288	8.854	-12.88	-12.9	M-09-VAL-004H6	FALSE	658275	NA
8	9	H	H	7	7	BRD-K33944657-001-08-4	BRD-K33944657-001-08-4	Compound	Compound	M-09-VAL-004	M-09-VAL-004	31300	23900	-13.56	-8.608	-3.582	0.7244	-9.834	-9.842	M-09-VAL-004H7	FALSE	1357132	NA
8	9	H	H	8	8	BRD-K18860985-001-08-4	BRD-K18860985-001-08-4	Compound	Compound	M-09-VAL-004	M-09-VAL-004	31200	23100	-13.59	-11.76	-0.7736	0.1275	-12.42	-12.44	M-09-VAL-004H8	FALSE	2283109	NA
8	9	H	H	9	9	BRD-K23069524-001-08-3	BRD-K23069524-001-08-3	Compound	Compound	M-09-VAL-004	M-09-VAL-004	31100	21900	-13.94	-16.48	-0.7405	-4.779	-12.81	-12.82	M-09-VAL-004H9	FALSE	3858898	NA
8	9	H	H	10	10	BRD-K10171250-001-08-2	BRD-K10171250-001-08-2	Compound	Compound	M-09-VAL-004	M-09-VAL-004	29500	22600	-18.63	-13.92	-4.703	-0.4089	-14.1	-14.11	M-09-VAL-004H10	FALSE	16681815	NA
8	9	H	H	11	11	BRD-A79372352-001-08-3	BRD-A79372352-001-08-3	Compound	Compound	M-09-VAL-004	M-09-VAL-004	33200	23600	-8.069	-9.966	3.448	0.133	-10.65	-10.66	M-09-VAL-004H11	FALSE	3158988	NA
8	9	H	H	12	12	BRD-K13936586-003-08-6	BRD-K13936586-003-08-6	Compound	Compound	M-09-VAL-004	M-09-VAL-004	28500	21000	-21.58	-20.07	-8.627	-7.976	-13.64	-13.65	M-09-VAL-004H12	FALSE	16195981	NA
8	9	H	H	13	13	BRD-K48122604-001-08-4	BRD-K48122604-001-08-4	Compound	Compound	M-09-VAL-004	M-09-VAL-004	32900	23700	-8.706	-9.447	4.245	2.189	-11.95	-11.96	M-09-VAL-004H13	FALSE	12004623	NA
8	9	H	H	14	14	BRD-K10140118-001-08-9	BRD-K10140118-001-08-9	Compound	Compound	M-09-VAL-004	M-09-VAL-004	30900	23400	-14.49	-10.72	0.3823	3.546	-14.34	-14.35	M-09-VAL-004H14	FALSE	1953248	NA
8	9	H	H	15	15	BRD-K92280530-001-09-2	BRD-K92280530-001-09-2	Compound	Compound	M-09-VAL-004	M-09-VAL-004	42600	29600	19.15	14.28	31.01	24.19	-8.619	-8.626	M-09-VAL-004H15	TRUE	12005320	NA
8	9	H	H	16	16	BRD-K31513778-003-08-9	BRD-K31513778-003-08-9	Compound	Compound	M-09-VAL-004	M-09-VAL-004	30800	23400	-14.78	-10.72	0.153	3.658	-14.43	-14.44	M-09-VAL-004H16	FALSE	209293	NA
8	9	H	H	17	17	BRD-K54293982-001-08-6	BRD-K54293982-001-08-6	Compound	Compound	M-09-VAL-004	M-09-VAL-004	21400	15600	-42.02	-41.8	-32.54	-33.07	-13.33	-13.34	M-09-VAL-004H17	FALSE	648601	NA
8	9	H	H	18	18	BRD-A55710109-001-08-8	BRD-A55710109-001-08-8	Compound	Compound	M-09-VAL-004	M-09-VAL-004	31100	22800	-14.14	-13.12	0.7439	0.7408	-14.3	-14.31	M-09-VAL-004H18	FALSE	5053621	NA
8	9	H	H	19	19	BRD-K95159965-001-07-3	BRD-K95159965-001-07-3	Compound	Compound	M-09-VAL-004	M-09-VAL-004	32900	24700	-8.706	-5.452	2.579	4.97	-10.51	-10.52	M-09-VAL-004H19	FALSE	5942398	NA
8	9	H	H	20	20	BRD-A12620034-001-08-1	BRD-A12620034-001-08-1	Compound	Compound	M-09-VAL-004	M-09-VAL-004	30900	22900	-14.63	-12.64	-0.3305	0.7863	-13.87	-13.88	M-09-VAL-004H20	FALSE	16188173	NA
8	9	H	H	21	21	BRD-K95968181-001-08-3	BRD-K95968181-001-08-3	Compound	Compound	M-09-VAL-004	M-09-VAL-004	36300	26600	1.099	2.217	12.53	12.43	-9.695	-9.703	M-09-VAL-004H21	FALSE	137780	NA
8	9	H	H	22	22	BRD-A48781991-001-08-0	BRD-A48781991-001-08-0	Compound	Compound	M-09-VAL-004	M-09-VAL-004	32100	23700	-11.05	-9.567	-1.403	-0.9468	-9.268	-9.276	M-09-VAL-004H22	FALSE	3715915	NA
8	9	H	H	23	23			NeutralControl	NeutralControl	M-09-VAL-004	M-09-VAL-004	34000	25700	-5.553	-1.298	0.4723	3.749	-5.468	-5.473	M-09-VAL-004H23	FALSE	NA	NA
8	9	H	H	24	24			InhibitorControl	InhibitorControl	M-09-VAL-004	M-09-VAL-004	1080	960	-100.8	-100.2	-100.8	-100.2	0	0	M-09-VAL-004H24	FALSE	NA	NA
8	9	I	I	1	1			NeutralControl	NeutralControl	M-09-VAL-004	M-09-VAL-004	37300	29200	3.876	12.6	-3.515	3.369	8.254	8.26	M-09-VAL-004I1	FALSE	NA	NA
8	9	I	I	2	2			NeutralControl	NeutralControl	M-09-VAL-004	M-09-VAL-004	35000	25500	-2.863	-2.057	-0.1657	-0.5288	-2.154	-2.156	M-09-VAL-004I2	FALSE	NA	NA
8	9	I	I	3	3	BRD-A42999055-001-08-7	BRD-A42999055-001-08-7	Compound	Compound	M-09-VAL-004	M-09-VAL-004	29000	22300	-19.96	-14.88	-6.517	-1.791	-13.86	-13.87	M-09-VAL-004I3	FALSE	2857305	NA
8	9	I	I	4	4	BRD-K84625252-001-08-6	BRD-K84625252-001-08-6	Compound	Compound	M-09-VAL-004	M-09-VAL-004	34000	25000	-5.64	-4.334	3.461	3.653	-8.294	-8.3	M-09-VAL-004I4	FALSE	875556	NA
8	9	I	I	5	5	BRD-K12260863-001-08-0	BRD-K12260863-001-08-0	Compound	Compound	M-09-VAL-004	M-09-VAL-004	37100	27100	3.471	4.134	17.6	16.96	-11.59	-11.6	M-09-VAL-004I5	FALSE	1363548	NA
8	9	I	I	6	6	BRD-K93941605-001-08-0	BRD-K93941605-001-08-0	Compound	Compound	M-09-VAL-004	M-09-VAL-004	35400	26800	-1.533	2.856	9.662	13.18	-9.736	-9.744	M-09-VAL-004I6	FALSE	2881592	NA
8	9	I	I	7	7	BRD-K69745019-001-08-5	BRD-K69745019-001-08-5	Compound	Compound	M-09-VAL-004	M-09-VAL-004	32200	23600	-10.85	-9.966	4.073	3.862	-13.87	-13.88	M-09-VAL-004I7	FALSE	888433	NA
8	9	I	I	8	8	BRD-K83541253-065-08-0	BRD-K83541253-065-08-0	Compound	Compound	M-09-VAL-004	M-09-VAL-004	32600	25100	-9.689	-3.895	0.1186	5.263	-9.288	-9.296	M-09-VAL-004I8	FALSE	9549656	NA
8	9	I	I	9	9	BRD-A33108477-001-08-6	BRD-A33108477-001-08-6	Compound	Compound	M-09-VAL-004	M-09-VAL-004	30300	24800	-16.23	-5.133	-3.377	8.058	-12.79	-12.8	M-09-VAL-004I9	FALSE	16187262	NA
8	9	I	I	10	10	BRD-A21201544-001-08-2	BRD-A21201544-001-08-2	Compound	Compound	M-09-VAL-004	M-09-VAL-004	32300	24100	-10.41	-7.729	-2.63	-0.9055	-7.465	-7.471	M-09-VAL-004I10	FALSE	3244322	NA
8	9	I	I	11	11	BRD-A90267847-001-08-3	BRD-A90267847-001-08-3	Compound	Compound	M-09-VAL-004	M-09-VAL-004	30500	22500	-15.7	-14.12	-2.182	-1.522	-13.33	-13.34	M-09-VAL-004I11	FALSE	2825094	NA
8	9	I	I	12	12	BRD-A77544423-001-08-4	BRD-A77544423-001-08-4	Compound	Compound	M-09-VAL-004	M-09-VAL-004	35200	23600	-2.025	-9.926	8.218	-1.65	-8.981	-8.988	M-09-VAL-004I12	FALSE	2887214	NA
8	9	I	I	13	13	BRD-K49170620-001-08-2	BRD-K49170620-001-08-2	Compound	Compound	M-09-VAL-004	M-09-VAL-004	28300	21800	-22.13	-16.8	-10.3	-5.328	-12.63	-12.64	M-09-VAL-004I13	FALSE	16188171	NA
8	9	I	I	14	14	BRD-K95559056-001-08-2	BRD-K95559056-001-08-2	Compound	Compound	M-09-VAL-004	M-09-VAL-004	39700	30300	10.9	16.88	17.95	22.82	-5.479	-5.484	M-09-VAL-004I14	FALSE	919386	NA
8	9	I	I	15	15	BRD-K54955328-001-08-3	BRD-K54955328-001-08-3	Compound	Compound	M-09-VAL-004	M-09-VAL-004	32400	25200	-10.27	-3.495	0.1953	6.458	-9.938	-9.946	M-09-VAL-004I15	FALSE	659206	NA
8	9	I	I	16	16	BRD-K58047713-001-08-8	BRD-K58047713-001-08-8	Compound	Compound	M-09-VAL-004	M-09-VAL-004	35000	26600	-2.805	2.057	3.12	6.99	-5.222	-5.226	M-09-VAL-004I16	FALSE	3403543	NA
8	9	I	I	17	17	BRD-K37297478-001-07-2	BRD-K37297478-001-07-2	Compound	Compound	M-09-VAL-004	M-09-VAL-004	32700	23200	-9.255	-11.56	0.3966	-3.299	-9.105	-9.113	M-09-VAL-004I17	FALSE	658196	NA
8	9	I	I	18	18	BRD-K75233705-001-08-3	BRD-K75233705-001-08-3	Compound	Compound	M-09-VAL-004	M-09-VAL-004	42400	27700	18.68	6.651	26.32	12.2	-5.565	-5.569	M-09-VAL-004I18	FALSE	785994	NA
8	9	I	I	19	19	BRD-A92871353-001-08-6	BRD-A92871353-001-08-6	Compound	Compound	M-09-VAL-004	M-09-VAL-004	29000	22700	-20.19	-13.48	-8.12	-1.614	-12.6	-12.61	M-09-VAL-004I19	FALSE	539260	NA
8	9	I	I	20	20	BRD-A07782239-001-08-9	BRD-A07782239-001-08-9	Compound	Compound	M-09-VAL-004	M-09-VAL-004	32700	25100	-9.371	-3.895	0.3242	5.111	-9.155	-9.163	M-09-VAL-004I20	FALSE	3158538	NA
8	9	I	I	21	21	BRD-K55410520-001-07-6	BRD-K55410520-001-07-6	Compound	Compound	M-09-VAL-004	M-09-VAL-004	31300	22600	-13.39	-13.92	-4.168	-5.871	-9.1	-9.107	M-09-VAL-004I21	FALSE	1785228	NA
8	9	I	I	22	22	BRD-K13759901-001-08-4	BRD-K13759901-001-08-4	Compound	Compound	M-09-VAL-004	M-09-VAL-004	35200	25700	-2.14	-1.338	2.874	2.491	-4.343	-4.347	M-09-VAL-004I22	FALSE	754994	NA
8	9	I	I	23	23			NeutralControl	NeutralControl	M-09-VAL-004	M-09-VAL-004	33100	24700	-8.156	-5.532	0.06556	1.702	-7.699	-7.706	M-09-VAL-004I23	FALSE	NA	NA
8	9	I	I	24	24			InhibitorControl	InhibitorControl	M-09-VAL-004	M-09-VAL-004	1360	1010	-100	-100	-100	-100	0	0	M-09-VAL-004I24	FALSE	NA	NA
8	9	J	J	1	1			NeutralControl	NeutralControl	M-09-VAL-004	M-09-VAL-004	37900	29600	5.727	14.08	-5.971	0.2804	13.04	13.05	M-09-VAL-004J1	FALSE	NA	NA
8	9	J	J	2	2			NeutralControl	NeutralControl	M-09-VAL-004	M-09-VAL-004	34700	26000	-3.673	-0.1398	0.4271	2.875	-3.543	-3.546	M-09-VAL-004J2	FALSE	NA	NA
8	9	J	J	3	3	BRD-A03664388-001-08-2	BRD-A03664388-001-08-2	Compound	Compound	M-09-VAL-004	M-09-VAL-004	40400	29600	12.81	14.2	17.8	17.84	-3.716	-3.719	M-09-VAL-004J3	FALSE	2848107	NA
8	9	J	J	4	4	BRD-K75875640-001-08-9	BRD-K75875640-001-08-9	Compound	Compound	M-09-VAL-004	M-09-VAL-004	32900	25000	-8.908	-4.014	2.784	7.008	-10.89	-10.9	M-09-VAL-004J4	FALSE	3241435	NA
8	9	J	J	5	5	BRD-A18306996-001-08-7	BRD-A18306996-001-08-7	Compound	Compound	M-09-VAL-004	M-09-VAL-004	32600	24000	-9.544	-8.288	-2.31	-2.125	-6.877	-6.883	M-09-VAL-004J5	FALSE	2941950	NA
8	9	J	J	6	6	BRD-K00675808-001-08-1	BRD-K00675808-001-08-1	Compound	Compound	M-09-VAL-004	M-09-VAL-004	32100	23200	-11.14	-11.2	-0.5089	-1.754	-10.17	-10.18	M-09-VAL-004J6	FALSE	11913746	NA
8	9	J	J	7	7	BRD-A31919538-001-08-5	BRD-A31919538-001-08-5	Compound	Compound	M-09-VAL-004	M-09-VAL-004	33000	23500	-8.416	-10.09	2.771	-0.2799	-10.39	-10.4	M-09-VAL-004J7	FALSE	2988678	NA
8	9	J	J	8	8	BRD-K83936551-001-08-6	BRD-K83936551-001-08-6	Compound	Compound	M-09-VAL-004	M-09-VAL-004	32400	24100	-10.21	-7.849	-1.029	0.3676	-8.761	-8.768	M-09-VAL-004J8	FALSE	797672	NA
8	9	J	J	9	9	BRD-K77838213-001-08-2	BRD-K77838213-001-08-2	Compound	Compound	M-09-VAL-004	M-09-VAL-004	37200	26900	3.702	3.495	13.41	11.85	-8.08	-8.086	M-09-VAL-004J9	FALSE	2173495	NA
8	9	J	J	10	10	BRD-A21240681-001-08-3	BRD-A21240681-001-08-3	Compound	Compound	M-09-VAL-004	M-09-VAL-004	33600	23900	-6.71	-8.728	4.956	1.489	-10.63	-10.64	M-09-VAL-004J10	FALSE	4526920	NA
8	9	J	J	11	11	BRD-A17777308-001-07-5	BRD-A17777308-001-07-5	Compound	Compound	M-09-VAL-004	M-09-VAL-004	35300	28100	-1.996	8.009	7.157	16.67	-8.047	-8.054	M-09-VAL-004J11	FALSE	2830454	NA
8	9	J	J	12	12	BRD-A22721823-001-08-0	BRD-A22721823-001-08-0	Compound	Compound	M-09-VAL-004	M-09-VAL-004	31500	24100	-12.9	-7.849	-1.046	3.433	-11.48	-11.49	M-09-VAL-004J12	FALSE	16411798	NA
8	9	J	J	13	13	BRD-A05264109-001-08-7	BRD-A05264109-001-08-7	Compound	Compound	M-09-VAL-004	M-09-VAL-004	44400	31900	24.35	23.19	35.57	32.72	-7.837	-7.843	M-09-VAL-004J13	FALSE	4519229	NA
8	9	J	J	14	14	BRD-K12092861-001-08-9	BRD-K12092861-001-08-9	Compound	Compound	M-09-VAL-004	M-09-VAL-004	35200	26000	-2.227	-0.09986	9.22	10.27	-10.01	-10.02	M-09-VAL-004J14	FALSE	1043011	NA
8	9	J	J	15	15	BRD-A64559821-001-09-3	BRD-A64559821-001-09-3	Compound	Compound	M-09-VAL-004	M-09-VAL-004	34100	24200	-5.38	-7.37	4.084	0.7031	-8.593	-8.6	M-09-VAL-004J15	FALSE	4589449	NA
8	9	J	J	16	16	BRD-K83068299-001-08-5	BRD-K83068299-001-08-5	Compound	Compound	M-09-VAL-004	M-09-VAL-004	33900	24700	-5.929	-5.213	5.546	5.096	-10.39	-10.4	M-09-VAL-004J16	FALSE	658881	NA
8	9	J	J	17	17	BRD-K48838652-001-08-6	BRD-K48838652-001-08-6	Compound	Compound	M-09-VAL-004	M-09-VAL-004	31800	23600	-12.12	-9.926	-0.4487	0.8242	-11.22	-11.23	M-09-VAL-004J17	FALSE	1317004	NA
8	9	J	J	18	18	BRD-K86851548-001-08-0	BRD-K86851548-001-08-0	Compound	Compound	M-09-VAL-004	M-09-VAL-004	31400	22800	-13.19	-12.92	0.1178	-0.7541	-12.8	-12.81	M-09-VAL-004J18	FALSE	3519859	NA
8	9	J	J	19	19	BRD-K97947916-003-08-3	BRD-K97947916-003-08-3	Compound	Compound	M-09-VAL-004	M-09-VAL-004	32300	25400	-10.47	-2.417	-0.7155	6.906	-9.314	-9.321	M-09-VAL-004J19	FALSE	9551756	NA
8	9	J	J	20	20	BRD-A82265738-001-08-9	BRD-A82265738-001-08-9	Compound	Compound	M-09-VAL-004	M-09-VAL-004	33300	24200	-7.636	-7.25	5.273	4.468	-11.79	-11.8	M-09-VAL-004J20	FALSE	4555247	NA
8	9	J	J	21	21	BRD-K36180225-001-09-3	BRD-K36180225-001-09-3	Compound	Compound	M-09-VAL-004	M-09-VAL-004	34000	27100	-5.756	4.054	3.849	13.27	-8.749	-8.757	M-09-VAL-004J21	FALSE	1301297	NA
8	9	J	J	22	22	BRD-K68775472-001-08-3	BRD-K68775472-001-08-3	Compound	Compound	M-09-VAL-004	M-09-VAL-004	33000	24600	-8.619	-5.772	0.5475	2.448	-8.606	-8.613	M-09-VAL-004J22	FALSE	5308950	NA
8	9	J	J	23	23			NeutralControl	NeutralControl	M-09-VAL-004	M-09-VAL-004	35500	25800	-1.186	-1.019	3.643	2.592	-4.128	-4.132	M-09-VAL-004J23	FALSE	NA	NA
8	9	J	J	24	24			InhibitorControl	InhibitorControl	M-09-VAL-004	M-09-VAL-004	1690	1190	-99.06	-99.28	-99.06	-99.29	0	0	M-09-VAL-004J24	FALSE	NA	NA
8	9	K	K	1	1			NeutralControl	NeutralControl	M-09-VAL-004	M-09-VAL-004	36000	31300	0.1735	20.83	-7.573	10.22	8.963	8.97	M-09-VAL-004K1	FALSE	NA	NA
8	9	K	K	2	2			NeutralControl	NeutralControl	M-09-VAL-004	M-09-VAL-004	37700	30500	4.975	17.68	5.399	16.75	0.1575	0.1576	M-09-VAL-004K2	FALSE	NA	NA
8	9	K	K	3	3	BRD-K33420878-001-08-8	BRD-K33420878-001-08-8	Compound	Compound	M-09-VAL-004	M-09-VAL-004	32500	24200	-10.09	-7.45	-1.171	0.5275	-8.512	-8.519	M-09-VAL-004K3	FALSE	1951620	NA
8	9	K	K	4	4	BRD-A88173198-003-08-8	BRD-A88173198-003-08-8	Compound	Compound	M-09-VAL-004	M-09-VAL-004	34900	25900	-2.95	-0.739	5.621	6.747	-7.613	-7.62	M-09-VAL-004K4	FALSE	2850491	NA
8	9	K	K	5	5	BRD-K24465226-001-08-3	BRD-K24465226-001-08-3	Compound	Compound	M-09-VAL-004	M-09-VAL-004	35400	28400	-1.62	9.367	9.688	20.45	-9.837	-9.846	M-09-VAL-004K5	FALSE	5435980	NA
8	9	K	K	6	6	BRD-K29592357-001-08-0	BRD-K29592357-001-08-0	Compound	Compound	M-09-VAL-004	M-09-VAL-004	37400	27600	4.194	6.091	7.458	8.119	-2.499	-2.501	M-09-VAL-004K6	FALSE	890072	NA
8	9	K	K	7	7	BRD-A33888238-001-08-3	BRD-A33888238-001-08-3	Compound	Compound	M-09-VAL-004	M-09-VAL-004	32800	24000	-9.082	-8.169	1.597	1.406	-10.01	-10.02	M-09-VAL-004K7	FALSE	2936778	NA
8	9	K	K	8	8	BRD-K00078547-001-08-4	BRD-K00078547-001-08-4	Compound	Compound	M-09-VAL-004	M-09-VAL-004	36000	23600	0.2603	-9.846	5.229	-6.478	-4.193	-4.197	M-09-VAL-004K8	FALSE	5389112	NA
8	9	K	K	9	9	BRD-K22689862-001-08-9	BRD-K22689862-001-08-9	Compound	Compound	M-09-VAL-004	M-09-VAL-004	31600	24500	-12.67	-6.131	-3.714	2.246	-8.775	-8.782	M-09-VAL-004K9	FALSE	730796	NA
8	9	K	K	10	10	BRD-A12470519-001-09-3	BRD-A12470519-001-09-3	Compound	Compound	M-09-VAL-004	M-09-VAL-004	36000	27000	0.2025	3.735	0.6503	2.963	0.1154	0.1155	M-09-VAL-004K10	FALSE	2967293	NA
8	9	K	K	11	11	BRD-K05396595-001-08-6	BRD-K05396595-001-08-6	Compound	Compound	M-09-VAL-004	M-09-VAL-004	33200	24800	-8.069	-5.093	3.441	5.52	-10.64	-10.65	M-09-VAL-004K11	FALSE	677363	NA
8	9	K	K	12	12	BRD-K23654164-001-08-7	BRD-K23654164-001-08-7	Compound	Compound	M-09-VAL-004	M-09-VAL-004	69700	46400	97.7	81.11	101.7	82.55	-1.446	-1.447	M-09-VAL-004K12	FALSE	881364	NA
8	9	K	K	13	13	BRD-A85162062-001-08-1	BRD-A85162062-001-08-1	Compound	Compound	M-09-VAL-004	M-09-VAL-004	34100	23900	-5.322	-8.448	3.014	-1.55	-7.583	-7.589	M-09-VAL-004K13	FALSE	4891899	NA
8	9	K	K	14	14	BRD-K17256000-001-08-7	BRD-K17256000-001-08-7	Compound	Compound	M-09-VAL-004	M-09-VAL-004	75400	57700	114	126.4	114.1	123.8	0.5483	0.5487	M-09-VAL-004K14	FALSE	1695868	NA
8	9	K	K	15	15	BRD-K91041606-001-08-0	BRD-K91041606-001-08-0	Compound	Compound	M-09-VAL-004	M-09-VAL-004	32000	26100	-11.31	0.1398	-4.439	6.587	-6.653	-6.659	M-09-VAL-004K15	FALSE	291354	NA
8	9	K	K	16	16	BRD-A87336784-001-07-8	BRD-A87336784-001-07-8	Compound	Compound	M-09-VAL-004	M-09-VAL-004	48500	31400	36.18	21.23	38.42	21.77	-1.076	-1.077	M-09-VAL-004K16	FALSE	2927290	NA
8	9	K	K	17	17	BRD-K72074385-001-07-3	BRD-K72074385-001-07-3	Compound	Compound	M-09-VAL-004	M-09-VAL-004	33700	26300	-6.623	1.098	2.251	9.373	-8.171	-8.178	M-09-VAL-004K17	FALSE	3385	Antimetabolites; Antimetabolites; Antimetabolites, Antineoplastic; Immunosuppressive Agents
8	9	K	K	18	18	BRD-K67587636-001-08-6	BRD-K67587636-001-08-6	Compound	Compound	M-09-VAL-004	M-09-VAL-004	34800	27000	-3.239	3.974	-2.363	3.671	-0.3387	-0.339	M-09-VAL-004K18	FALSE	182073	NA
8	9	K	K	19	19	BRD-K56699285-001-12-8	BRD-K56699285-001-12-8	Compound	Compound	M-09-VAL-004	M-09-VAL-004	35000	24800	-2.805	-4.973	5.804	2.232	-7.636	-7.642	M-09-VAL-004K19	TRUE	28693	Serotonin Antagonists; Serotonin Antagonists; Dopamine Agonists
8	9	K	K	20	20	BRD-K40471426-001-08-9	BRD-K40471426-001-08-9	Compound	Compound	M-09-VAL-004	M-09-VAL-004	39500	25700	10.15	-1.378	11.19	-1.624	-0.3799	-0.3802	M-09-VAL-004K20	FALSE	579409	NA
8	9	K	K	21	21	BRD-A60274948-066-10-2	BRD-A60274948-066-10-2	Compound	Compound	M-09-VAL-004	M-09-VAL-004	33900	24400	-5.842	-6.651	4.276	2.168	-9.209	-9.217	M-09-VAL-004K21	FALSE	5284352	NA
8	9	K	K	22	22	BRD-K64142915-001-08-5	BRD-K64142915-001-08-5	Compound	Compound	M-09-VAL-004	M-09-VAL-004	36200	29200	0.752	12.44	-3.002	6.984	4.449	4.453	M-09-VAL-004K22	FALSE	1769793	NA
8	9	K	K	23	23			NeutralControl	NeutralControl	M-09-VAL-004	M-09-VAL-004	34100	25600	-5.38	-1.658	-0.5152	2.17	-4.353	-4.357	M-09-VAL-004K23	FALSE	NA	NA
8	9	K	K	24	24			InhibitorControl	InhibitorControl	M-09-VAL-004	M-09-VAL-004	1460	970	-99.73	-100.2	-99.72	-100.2	0	0	M-09-VAL-004K24	FALSE	NA	NA
8	9	L	L	1	1			NeutralControl	NeutralControl	M-09-VAL-004	M-09-VAL-004	46000	32200	28.98	24.75	7.276	2.489	20.96	20.98	M-09-VAL-004L1	FALSE	NA	NA
8	9	L	L	2	2			NeutralControl	NeutralControl	M-09-VAL-004	M-09-VAL-004	36200	28700	0.8677	10.57	-0.06556	8.247	1.502	1.503	M-09-VAL-004L2	FALSE	NA	NA
8	9	L	L	3	3	BRD-A70517316-001-08-7	BRD-A70517316-001-08-7	Compound	Compound	M-09-VAL-004	M-09-VAL-004	40000	26700	11.86	2.776	9.457	-0.6316	2.777	2.779	M-09-VAL-004L3	FALSE	661507	NA
8	9	L	L	4	4	BRD-K91580954-001-07-7	BRD-K91580954-001-07-7	Compound	Compound	M-09-VAL-004	M-09-VAL-004	63700	43600	80.4	70.04	89.09	76.13	-4.137	-4.14	M-09-VAL-004L4	FALSE	657928	NA
8	9	L	L	5	5	BRD-K43289527-001-09-8	BRD-K43289527-001-09-8	Compound	Compound	M-09-VAL-004	M-09-VAL-004	48800	33100	37.11	28.26	39.77	29.21	-1.374	-1.375	M-09-VAL-004L5	FALSE	783729	NA
8	9	L	L	6	6	BRD-A76629363-001-08-6	BRD-A76629363-001-08-6	Compound	Compound	M-09-VAL-004	M-09-VAL-004	36000	24400	0.1735	-6.451	7.71	-0.5808	-6.492	-6.497	M-09-VAL-004L6	FALSE	3420303	NA
8	9	L	L	7	7	BRD-K10146653-001-08-7	BRD-K10146653-001-08-7	Compound	Compound	M-09-VAL-004	M-09-VAL-004	40300	28600	12.73	10.13	15.24	11.25	-1.641	-1.642	M-09-VAL-004L7	FALSE	3243839	NA
8	9	L	L	8	8	BRD-K35070170-001-08-4	BRD-K35070170-001-08-4	Compound	Compound	M-09-VAL-004	M-09-VAL-004	33000	25500	-8.416	-2.137	-2.529	2.909	-5.505	-5.51	M-09-VAL-004L8	FALSE	660159	NA
8	9	L	L	9	9	BRD-A91901695-001-08-9	BRD-A91901695-001-08-9	Compound	Compound	M-09-VAL-004	M-09-VAL-004	34300	26100	-4.859	0.2596	-2.595	1.427	-1.772	-1.774	M-09-VAL-004L9	FALSE	648819	NA
8	9	L	L	10	10	BRD-K98605483-001-08-3	BRD-K98605483-001-08-3	Compound	Compound	M-09-VAL-004	M-09-VAL-004	33700	23300	-6.623	-11	3.177	-2.803	-8.999	-9.006	M-09-VAL-004L10	TRUE	511501	NA
8	9	L	L	11	11	BRD-A82439512-001-07-4	BRD-A82439512-001-07-4	Compound	Compound	M-09-VAL-004	M-09-VAL-004	37300	25700	3.991	-1.578	9.471	2.395	-4.487	-4.49	M-09-VAL-004L11	FALSE	661706	NA
8	9	L	L	12	12	BRD-K42920056-001-08-0	BRD-K42920056-001-08-0	Compound	Compound	M-09-VAL-004	M-09-VAL-004	34200	25400	-5.061	-2.417	2.617	4.224	-6.968	-6.974	M-09-VAL-004L12	FALSE	935868	NA
8	9	L	L	13	13	BRD-K90805200-001-08-9	BRD-K90805200-001-08-9	Compound	Compound	M-09-VAL-004	M-09-VAL-004	25900	16900	-28.98	-36.45	-24.7	-33.39	-5.089	-5.093	M-09-VAL-004L13	FALSE	263261	NA
8	9	L	L	14	14	BRD-A86248020-001-08-8	BRD-A86248020-001-08-8	Compound	Compound	M-09-VAL-004	M-09-VAL-004	35300	24700	-1.967	-5.532	4.828	-0.1668	-5.966	-5.971	M-09-VAL-004L14	FALSE	658957	NA
8	9	L	L	15	15	BRD-A66530166-001-08-7	BRD-A66530166-001-08-7	Compound	Compound	M-09-VAL-004	M-09-VAL-004	38200	26800	6.508	3.056	11.05	6.184	-3.563	-3.566	M-09-VAL-004L15	FALSE	3858914	NA
8	9	L	L	16	16	BRD-K97413288-001-09-8	BRD-K97413288-001-09-8	Compound	Compound	M-09-VAL-004	M-09-VAL-004	25800	19700	-29.39	-25.3	-20.52	-16.94	-10.55	-10.56	M-09-VAL-004L16	FALSE	931413	NA
8	9	L	L	17	17	BRD-A11486630-001-08-6	BRD-A11486630-001-08-6	Compound	Compound	M-09-VAL-004	M-09-VAL-004	42000	30100	17.56	16	26.47	23.32	-6.576	-6.582	M-09-VAL-004L17	FALSE	3156997	NA
8	9	L	L	18	18	BRD-A69267123-001-08-5	BRD-A69267123-001-08-5	Compound	Compound	M-09-VAL-004	M-09-VAL-004	36300	26700	0.9834	2.696	6.198	6.72	-4.385	-4.388	M-09-VAL-004L18	FALSE	3063181	NA
8	9	L	L	19	19	BRD-A71748322-001-08-9	BRD-A71748322-001-08-9	Compound	Compound	M-09-VAL-004	M-09-VAL-004	35200	24500	-2.082	-6.251	5.424	-0.2425	-6.61	-6.616	M-09-VAL-004L19	FALSE	2986538	NA
8	9	L	L	20	20	BRD-K85353152-001-08-5	BRD-K85353152-001-08-5	Compound	Compound	M-09-VAL-004	M-09-VAL-004	47800	35000	34.16	35.93	50.28	50.47	-10.36	-10.37	M-09-VAL-004L20	FALSE	902435	NA
8	9	L	L	21	21	BRD-A41387748-001-09-7	BRD-A41387748-001-09-7	Compound	Compound	M-09-VAL-004	M-09-VAL-004	49800	35600	39.97	38.21	47.5	43.92	-4.629	-4.633	M-09-VAL-004L21	FALSE	3107510	NA
8	9	L	L	22	22	BRD-K46789242-001-08-0	BRD-K46789242-001-08-0	Compound	Compound	M-09-VAL-004	M-09-VAL-004	34000	24900	-5.524	-4.454	0.9567	0.8932	-5.894	-5.899	M-09-VAL-004L22	FALSE	94097	NA
8	9	L	L	23	23			NeutralControl	NeutralControl	M-09-VAL-004	M-09-VAL-004	39000	27600	8.764	6.171	10.49	6.577	-1.01	-1.01	M-09-VAL-004L23	FALSE	NA	NA
8	9	L	L	24	24			InhibitorControl	InhibitorControl	M-09-VAL-004	M-09-VAL-004	1570	2470	-99.41	-94.17	-99.41	-94.22	0	0	M-09-VAL-004L24	FALSE	NA	NA
8	9	M	M	1	1			NeutralControl	NeutralControl	M-09-VAL-004	M-09-VAL-004	43000	32500	20.54	25.82	1.217	4.42	19.76	19.78	M-09-VAL-004M1	FALSE	NA	NA
8	9	M	M	2	2			NeutralControl	NeutralControl	M-09-VAL-004	M-09-VAL-004	40100	28300	12.06	8.888	2.615	-1.489	9.828	9.836	M-09-VAL-004M2	FALSE	NA	NA
8	9	M	M	3	3	BRD-K49293910-001-08-1	BRD-K49293910-001-08-1	Compound	Compound	M-09-VAL-004	M-09-VAL-004	33700	25500	-6.508	-2.297	4.805	8.217	-10.31	-10.32	M-09-VAL-004M3	FALSE	269720	NA
8	9	M	M	4	4	BRD-A00454796-001-08-7	BRD-A00454796-001-08-7	Compound	Compound	M-09-VAL-004	M-09-VAL-004	38200	28300	6.537	9.087	4.881	6.12	2.153	2.155	M-09-VAL-004M4	FALSE	4263613	NA
8	9	M	M	5	5	BRD-K83603498-001-07-0	BRD-K83603498-001-07-0	Compound	Compound	M-09-VAL-004	M-09-VAL-004	42900	31300	20.13	20.87	30.51	29.77	-7.505	-7.511	M-09-VAL-004M5	FALSE	695697	NA
8	9	M	M	6	6	BRD-K28444348-001-10-3	BRD-K28444348-001-10-3	Compound	Compound	M-09-VAL-004	M-09-VAL-004	37200	27400	3.615	5.412	5.807	6.367	-1.524	-1.525	M-09-VAL-004M6	FALSE	1982794	NA
8	9	M	M	7	7	BRD-K38824429-001-08-0	BRD-K38824429-001-08-0	Compound	Compound	M-09-VAL-004	M-09-VAL-004	51500	40300	45.12	57.02	61.12	72.24	-9.563	-9.57	M-09-VAL-004M7	FALSE	2986704	NA
8	9	M	M	8	8	BRD-A62008632-001-08-4	BRD-A62008632-001-08-4	Compound	Compound	M-09-VAL-004	M-09-VAL-004	40500	29500	13.16	13.96	11.97	11.43	1.634	1.635	M-09-VAL-004M8	FALSE	235453	NA
8	9	M	M	9	9	BRD-K48562231-001-07-4	BRD-K48562231-001-07-4	Compound	Compound	M-09-VAL-004	M-09-VAL-004	31200	23600	-13.8	-9.766	-4.736	-1.474	-8.983	-8.991	M-09-VAL-004M9	FALSE	2155043	NA
8	9	M	M	10	10	BRD-A61647983-001-08-5	BRD-A61647983-001-08-5	Compound	Compound	M-09-VAL-004	M-09-VAL-004	48800	34900	37.22	35.37	39.04	35.54	-0.7629	-0.7635	M-09-VAL-004M10	FALSE	484122	NA
8	9	M	M	11	11	BRD-A62750882-034-08-9	BRD-A62750882-034-08-9	Compound	Compound	M-09-VAL-004	M-09-VAL-004	33000	24500	-8.445	-6.211	1.11	2.349	-8.944	-8.951	M-09-VAL-004M11	FALSE	5737390	NA
8	9	M	M	12	12	BRD-K88318396-001-09-9	BRD-K88318396-001-09-9	Compound	Compound	M-09-VAL-004	M-09-VAL-004	37600	25900	4.859	-0.699	7.38	0.4892	-1.803	-1.805	M-09-VAL-004M12	FALSE	2891848	NA
8	9	M	M	13	13	BRD-A27328816-001-09-6	BRD-A27328816-001-09-6	Compound	Compound	M-09-VAL-004	M-09-VAL-004	33000	22700	-8.619	-13.48	2.234	-4.32	-10.12	-10.13	M-09-VAL-004M13	FALSE	657644	NA
8	9	M	M	14	14	BRD-K38025644-001-08-3	BRD-K38025644-001-08-3	Compound	Compound	M-09-VAL-004	M-09-VAL-004	47600	33000	33.75	27.66	33.75	26.15	0.5676	0.5681	M-09-VAL-004M14	FALSE	3717793	NA
8	9	M	M	15	15	BRD-K66493383-001-08-3	BRD-K66493383-001-08-3	Compound	Compound	M-09-VAL-004	M-09-VAL-004	33400	26200	-7.317	0.7789	0.2034	7.646	-6.985	-6.991	M-09-VAL-004M15	FALSE	1491068	NA
8	9	M	M	16	16	BRD-A73674289-001-07-8	BRD-A73674289-001-07-8	Compound	Compound	M-09-VAL-004	M-09-VAL-004	38300	27500	6.941	5.892	5.767	3.486	1.682	1.684	M-09-VAL-004M16	FALSE	2888021	NA
8	9	M	M	17	17	BRD-K95620300-001-08-6	BRD-K95620300-001-08-6	Compound	Compound	M-09-VAL-004	M-09-VAL-004	44300	33300	24.09	28.78	36.41	39.88	-8.609	-8.617	M-09-VAL-004M17	FALSE	708793	NA
8	9	M	M	18	18	BRD-K75655158-001-08-9	BRD-K75655158-001-08-9	Compound	Compound	M-09-VAL-004	M-09-VAL-004	38500	28200	7.375	8.688	4.703	4.726	3.134	3.136	M-09-VAL-004M18	FALSE	663246	NA
8	9	M	M	19	19	BRD-K04653269-001-08-6	BRD-K04653269-001-08-6	Compound	Compound	M-09-VAL-004	M-09-VAL-004	34200	25800	-5.148	-1.019	3.597	6.819	-7.937	-7.943	M-09-VAL-004M19	FALSE	648338	NA
8	9	M	M	20	20	BRD-A00058567-001-08-3	BRD-A00058567-001-08-3	Compound	Compound	M-09-VAL-004	M-09-VAL-004	37700	26200	5.119	0.6591	4.837	-0.8026	0.8349	0.8356	M-09-VAL-004M20	FALSE	3801840	NA
8	9	M	M	21	21	BRD-K17919536-001-08-3	BRD-K17919536-001-08-3	Compound	Compound	M-09-VAL-004	M-09-VAL-004	37600	26200	4.917	0.4594	13.32	7.234	-6.922	-6.928	M-09-VAL-004M21	FALSE	1212564	NA
8	9	M	M	22	22	BRD-A70067232-001-08-4	BRD-A70067232-001-08-4	Compound	Compound	M-09-VAL-004	M-09-VAL-004	37100	26300	3.239	1.019	4.515	1.056	-0.6661	-0.6667	M-09-VAL-004M22	FALSE	3727447	NA
8	9	M	M	23	23			NeutralControl	NeutralControl	M-09-VAL-004	M-09-VAL-004	35300	26100	-1.909	0.1398	0.4519	1.335	-1.801	-1.802	M-09-VAL-004M23	FALSE	NA	NA
8	9	M	M	24	24			InhibitorControl	InhibitorControl	M-09-VAL-004	M-09-VAL-004	1240	1400	-100.4	-98.44	-100.4	-98.46	0	0	M-09-VAL-004M24	FALSE	NA	NA
8	9	N	N	1	1			NeutralControl	NeutralControl	M-09-VAL-004	M-09-VAL-004	53000	33400	49.34	29.22	13.45	-3.145	32.52	32.55	M-09-VAL-004N1	FALSE	NA	NA
8	9	N	N	2	2			NeutralControl	NeutralControl	M-09-VAL-004	M-09-VAL-004	42200	30300	17.96	16.96	7.338	5.151	10.54	10.55	M-09-VAL-004N2	FALSE	NA	NA
8	9	N	N	3	3	BRD-K89580886-001-08-2	BRD-K89580886-001-08-2	Compound	Compound	M-09-VAL-004	M-09-VAL-004	39400	27600	9.949	6.131	2.625	-2.128	7.747	7.753	M-09-VAL-004N3	FALSE	950806	NA
8	9	N	N	4	4	BRD-K06372163-001-08-8	BRD-K06372163-001-08-8	Compound	Compound	M-09-VAL-004	M-09-VAL-004	38700	28900	8.098	11.36	9.059	11.02	-0.3249	-0.3251	M-09-VAL-004N4	FALSE	5405507	NA
8	9	N	N	5	5	BRD-K88190030-001-08-6	BRD-K88190030-001-08-6	Compound	Compound	M-09-VAL-004	M-09-VAL-004	39000	26700	8.792	2.696	8.17	0.8962	1.144	1.145	M-09-VAL-004N5	FALSE	1203360	NA
8	9	N	N	6	6	BRD-K86296402-001-08-3	BRD-K86296402-001-08-3	Compound	Compound	M-09-VAL-004	M-09-VAL-004	53000	39600	49.31	54.22	55.84	59.06	-3.702	-3.706	M-09-VAL-004N6	FALSE	7198315	NA
8	9	N	N	7	7	BRD-K40816444-001-08-3	BRD-K40816444-001-08-3	Compound	Compound	M-09-VAL-004	M-09-VAL-004	37300	28000	3.933	7.929	4.8	7.539	-0.27	-0.2702	M-09-VAL-004N7	FALSE	14547	NA
8	9	N	N	8	8	BRD-K54948011-001-07-2	BRD-K54948011-001-07-2	Compound	Compound	M-09-VAL-004	M-09-VAL-004	35900	26600	-0.1157	2.057	4.207	5.212	-3.614	-3.617	M-09-VAL-004N8	FALSE	663984	NA
8	9	N	N	9	9	BRD-A46103532-001-08-5	BRD-A46103532-001-08-5	Compound	Compound	M-09-VAL-004	M-09-VAL-004	37900	26100	5.785	0.1398	10.75	3.608	-3.959	-3.962	M-09-VAL-004N9	FALSE	2985306	NA
8	9	N	N	10	10	BRD-K21812869-001-08-1	BRD-K21812869-001-08-1	Compound	Compound	M-09-VAL-004	M-09-VAL-004	34800	25800	-3.297	-0.9786	2.974	4.192	-5.567	-5.572	M-09-VAL-004N10	FALSE	658492	NA
8	9	N	N	11	11	BRD-A63137078-003-09-5	BRD-A63137078-003-09-5	Compound	Compound	M-09-VAL-004	M-09-VAL-004	36800	25300	2.574	-3.056	4.832	-2.09	-1.607	-1.608	M-09-VAL-004N11	FALSE	16188405	NA
8	9	N	N	12	12	BRD-K64722592-001-07-6	BRD-K64722592-001-07-6	Compound	Compound	M-09-VAL-004	M-09-VAL-004	33300	25000	-7.578	-4.174	-0.7403	1.691	-6.362	-6.367	M-09-VAL-004N12	FALSE	664402	NA
8	9	N	N	13	13	BRD-A38073914-001-08-8	BRD-A38073914-001-08-8	Compound	Compound	M-09-VAL-004	M-09-VAL-004	35800	25300	-0.4338	-3.056	0.7471	-3.067	-0.6161	-0.6167	M-09-VAL-004N13	FALSE	5157698	NA
8	9	N	N	14	14	BRD-A17667683-001-08-1	BRD-A17667683-001-08-1	Compound	Compound	M-09-VAL-004	M-09-VAL-004	33000	25700	-8.619	-1.298	-1.575	5.034	-6.63	-6.635	M-09-VAL-004N14	FALSE	652064	NA
8	9	N	N	15	15	BRD-A20992123-001-09-4	BRD-A20992123-001-09-4	Compound	Compound	M-09-VAL-004	M-09-VAL-004	37400	25900	4.338	-0.4194	7.388	1.283	-2.299	-2.301	M-09-VAL-004N15	FALSE	2941112	NA
8	9	N	N	16	16	BRD-K87156632-001-08-0	BRD-K87156632-001-08-0	Compound	Compound	M-09-VAL-004	M-09-VAL-004	59500	44700	68.26	74.56	80.99	85.53	-6.626	-6.632	M-09-VAL-004N16	FALSE	5734190	NA
8	9	N	N	17	17	BRD-K56360507-001-08-7	BRD-K56360507-001-08-7	Compound	Compound	M-09-VAL-004	M-09-VAL-004	39000	27600	8.966	6.371	11.94	7.98	-2.115	-2.117	M-09-VAL-004N17	FALSE	6258018	NA
8	9	N	N	18	18	BRD-K74174367-001-10-5	BRD-K74174367-001-10-5	Compound	Compound	M-09-VAL-004	M-09-VAL-004	37700	28200	4.946	8.568	13.73	16.25	-7.236	-7.242	M-09-VAL-004N18	FALSE	755496	NA
8	9	N	N	19	19	BRD-K96825654-003-10-4	BRD-K96825654-003-10-4	Compound	Compound	M-09-VAL-004	M-09-VAL-004	44700	33900	25.34	31.18	29.62	34.05	-2.788	-2.79	M-09-VAL-004N19	TRUE	6603466	NA
8	9	N	N	20	20	BRD-A63594857-001-08-0	BRD-A63594857-001-08-0	Compound	Compound	M-09-VAL-004	M-09-VAL-004	35100	25600	-2.343	-1.778	4.701	4.063	-6.213	-6.218	M-09-VAL-004N20	FALSE	665886	NA
8	9	N	N	21	21	BRD-A98607665-001-08-1	BRD-A98607665-001-08-1	Compound	Compound	M-09-VAL-004	M-09-VAL-004	36100	24100	0.4917	-7.769	5.152	-4.619	-3.901	-3.905	M-09-VAL-004N21	FALSE	3104556	NA
8	9	N	N	22	22	BRD-A73409287-001-07-1	BRD-A73409287-001-07-1	Compound	Compound	M-09-VAL-004	M-09-VAL-004	35300	26700	-1.764	2.696	5.849	9.337	-6.684	-6.689	M-09-VAL-004N22	FALSE	3162366	NA
8	9	N	N	23	23			NeutralControl	NeutralControl	M-09-VAL-004	M-09-VAL-004	37900	25900	5.785	-0.699	7.457	-0.3203	-1.006	-1.007	M-09-VAL-004N23	FALSE	NA	NA
8	9	N	N	24	24			InhibitorControl	InhibitorControl	M-09-VAL-004	M-09-VAL-004	1360	1700	-100	-97.24	-100	-97.27	0	0	M-09-VAL-004N24	FALSE	NA	NA
8	9	O	O	1	1			NeutralControl	NeutralControl	M-09-VAL-004	M-09-VAL-004	50800	37200	42.98	44.48	0.3982	0.2353	43.22	43.25	M-09-VAL-004O1	FALSE	NA	NA
8	9	O	O	2	2			NeutralControl	NeutralControl	M-09-VAL-004	M-09-VAL-004	45200	31300	26.78	20.99	4.499	-1.502	22.04	22.06	M-09-VAL-004O2	FALSE	NA	NA
8	9	O	O	3	3	BRD-K89403766-001-09-0	BRD-K89403766-001-09-0	Compound	Compound	M-09-VAL-004	M-09-VAL-004	38700	28900	8.04	11.28	4.175	6.032	4.3	4.304	M-09-VAL-004O3	FALSE	228580	NA
8	9	O	O	4	4	BRD-A92278820-001-09-7	BRD-A92278820-001-09-7	Compound	Compound	M-09-VAL-004	M-09-VAL-004	41400	28300	15.73	9.087	2.243	-4.807	13.84	13.85	M-09-VAL-004O4	FALSE	2902827	NA
8	9	O	O	5	5	BRD-K68963818-001-08-8	BRD-K68963818-001-08-8	Compound	Compound	M-09-VAL-004	M-09-VAL-004	37800	27200	5.322	4.653	8.95	6.979	-2.796	-2.798	M-09-VAL-004O5	FALSE	943192	NA
8	9	O	O	6	6	BRD-K06867533-003-08-6	BRD-K06867533-003-08-6	Compound	Compound	M-09-VAL-004	M-09-VAL-004	39500	28300	10.21	8.967	6.457	4.005	4.117	4.12	M-09-VAL-004O6	FALSE	9549136	NA
8	9	O	O	7	7	BRD-K17307748-001-08-5	BRD-K17307748-001-08-5	Compound	Compound	M-09-VAL-004	M-09-VAL-004	37800	29000	5.351	11.68	7.826	12.95	-1.751	-1.753	M-09-VAL-004O7	FALSE	6059482	NA
8	9	O	O	8	8	BRD-K97912124-001-09-7	BRD-K97912124-001-09-7	Compound	Compound	M-09-VAL-004	M-09-VAL-004	38800	26800	8.243	2.896	5.599	-0.8141	3.086	3.088	M-09-VAL-004O8	FALSE	972737	NA
8	9	O	O	9	9	BRD-K01770032-001-08-7	BRD-K01770032-001-08-7	Compound	Compound	M-09-VAL-004	M-09-VAL-004	34700	25900	-3.471	-0.4993	-1.109	0.7263	-1.838	-1.839	M-09-VAL-004O9	FALSE	792929	NA
8	9	O	O	10	10	BRD-A72899264-001-08-9	BRD-A72899264-001-08-9	Compound	Compound	M-09-VAL-004	M-09-VAL-004	38400	27800	6.97	7.17	2.864	1.831	4.582	4.586	M-09-VAL-004O10	FALSE	9549725	NA
8	9	O	O	11	11	BRD-K06878038-001-08-7	BRD-K06878038-001-08-7	Compound	Compound	M-09-VAL-004	M-09-VAL-004	36200	27100	0.8677	4.214	3.142	5.3	-1.656	-1.658	M-09-VAL-004O11	FALSE	2972	Iron Chelating Agents
8	9	O	O	12	12	BRD-K84271373-001-08-3	BRD-K84271373-001-08-3	Compound	Compound	M-09-VAL-004	M-09-VAL-004	37300	27300	3.905	4.973	-0.6973	-0.8671	5.221	5.226	M-09-VAL-004O12	FALSE	1081484	NA
8	9	O	O	13	13	BRD-A02666735-001-08-8	BRD-A02666735-001-08-8	Compound	Compound	M-09-VAL-004	M-09-VAL-004	35600	27000	-1.041	3.855	1.583	5.342	-2.036	-2.037	M-09-VAL-004O13	FALSE	3795985	NA
8	9	O	O	14	14	BRD-K55345702-001-08-2	BRD-K55345702-001-08-2	Compound	Compound	M-09-VAL-004	M-09-VAL-004	44900	33100	26	27.98	19.3	19.74	6.245	6.25	M-09-VAL-004O14	FALSE	646413	NA
8	9	O	O	15	15	BRD-K88088477-003-07-0	BRD-K88088477-003-07-0	Compound	Compound	M-09-VAL-004	M-09-VAL-004	33200	23900	-7.925	-8.408	-3.635	-5.273	-3.907	-3.911	M-09-VAL-004O15	FALSE	13266	NA
8	9	O	O	16	16	BRD-K00514783-001-08-1	BRD-K00514783-001-08-1	Compound	Compound	M-09-VAL-004	M-09-VAL-004	39500	27800	10.15	7.17	2.731	-1.247	7.833	7.84	M-09-VAL-004O16	FALSE	2291128	NA
8	9	O	O	17	17	BRD-K19507340-001-11-4	BRD-K19507340-001-11-4	Compound	Compound	M-09-VAL-004	M-09-VAL-004	32500	26000	-9.949	-0.1398	-8.841	-0.1113	-0.6569	-0.6574	M-09-VAL-004O17	FALSE	11683	Antineoplastic Agents, Hormonal; Antineoplastic Agents, Hormonal; Contraceptives, Oral, Synthetic; Appetite Stimulants
8	9	O	O	18	18	BRD-K66333318-003-08-7	BRD-K66333318-003-08-7	Compound	Compound	M-09-VAL-004	M-09-VAL-004	44100	30500	23.49	17.68	17.73	10.85	5.508	5.513	M-09-VAL-004O18	FALSE	16195266	NA
8	9	O	O	19	19	BRD-K55930204-236-09-4	BRD-K55930204-236-09-4	Compound	Compound	M-09-VAL-004	M-09-VAL-004	37400	26700	4.338	2.776	7.042	4.192	-1.982	-1.984	M-09-VAL-004O19	FALSE	657302	Anticonvulsants
8	9	O	O	20	20	BRD-K44311899-001-08-1	BRD-K44311899-001-08-1	Compound	Compound	M-09-VAL-004	M-09-VAL-004	37400	27500	4.194	5.892	0.1845	0.6097	4.587	4.591	M-09-VAL-004O20	FALSE	6582918	NA
8	9	O	O	21	21	BRD-A85651701-001-11-4	BRD-A85651701-001-11-4	Compound	Compound	M-09-VAL-004	M-09-VAL-004	37300	27800	4.02	7.17	3.409	5.278	1.158	1.159	M-09-VAL-004O21	FALSE	2804	Diuretics
8	9	O	O	22	22	BRD-K16396762-001-08-0	BRD-K16396762-001-08-0	Compound	Compound	M-09-VAL-004	M-09-VAL-004	38800	28400	8.185	9.407	0.9421	0.8694	7.781	7.787	M-09-VAL-004O22	FALSE	3140849	NA
8	9	O	O	23	23			NeutralControl	NeutralControl	M-09-VAL-004	M-09-VAL-004	37900	28200	5.727	8.648	3.91	5.516	2.324	2.326	M-09-VAL-004O23	FALSE	NA	NA
8	9	O	O	24	24			InhibitorControl	InhibitorControl	M-09-VAL-004	M-09-VAL-004	2110	3740	-97.85	-89.1	-97.84	-89.19	0	0	M-09-VAL-004O24	FALSE	NA	NA
8	9	P	P	1	1			NeutralControl	NeutralControl	M-09-VAL-004	M-09-VAL-004	66700	44000	88.88	71.52	12.43	0.7104	69.22	69.28	M-09-VAL-004P1	FALSE	NA	NA
8	9	P	P	2	2			NeutralControl	NeutralControl	M-09-VAL-004	M-09-VAL-004	52700	37000	48.33	43.84	7.062	2.534	39.42	39.45	M-09-VAL-004P2	FALSE	NA	NA
8	9	P	P	3	3	BRD-A66041091-001-08-5	BRD-A66041091-001-08-5	Compound	Compound	M-09-VAL-004	M-09-VAL-004	49300	35400	38.61	37.33	1.441	-0.7221	37.43	37.46	M-09-VAL-004P3	FALSE	4604090	NA
8	9	P	P	4	4	BRD-K73810100-001-08-1	BRD-K73810100-001-08-1	Compound	Compound	M-09-VAL-004	M-09-VAL-004	45300	31500	27.01	21.59	6.22	0.4382	20.29	20.31	M-09-VAL-004P4	FALSE	664646	NA
8	9	P	P	5	5	BRD-K90676269-001-08-2	BRD-K90676269-001-08-2	Compound	Compound	M-09-VAL-004	M-09-VAL-004	47900	33300	34.62	29.1	10.97	5.12	22.07	22.09	M-09-VAL-004P5	FALSE	906031	NA
8	9	P	P	6	6	BRD-K40545893-001-08-4	BRD-K40545893-001-08-4	Compound	Compound	M-09-VAL-004	M-09-VAL-004	40700	31100	13.68	20.07	-1.887	2.419	16.51	16.52	M-09-VAL-004P6	FALSE	1323630	NA
8	9	P	P	7	7	BRD-K54390182-001-07-0	BRD-K54390182-001-07-0	Compound	Compound	M-09-VAL-004	M-09-VAL-004	43300	31900	21.23	23.47	3.444	4.104	17.87	17.89	M-09-VAL-004P7	FALSE	705090	NA
8	9	P	P	8	8	BRD-K21027769-001-07-9	BRD-K21027769-001-07-9	Compound	Compound	M-09-VAL-004	M-09-VAL-004	68900	49100	95.3	92.17	65.73	61.12	18.78	18.8	M-09-VAL-004P8	FALSE	2184562	NA
8	9	P	P	9	9	BRD-A20653340-001-08-1	BRD-A20653340-001-08-1	Compound	Compound	M-09-VAL-004	M-09-VAL-004	41600	28500	16.46	9.966	-1.037	-7.705	18.33	18.35	M-09-VAL-004P9	FALSE	2860695	NA
8	9	P	P	10	10	BRD-K27735087-001-09-2	BRD-K27735087-001-09-2	Compound	Compound	M-09-VAL-004	M-09-VAL-004	59400	43500	67.85	69.84	52.85	52.82	10.57	10.58	M-09-VAL-004P10	FALSE	5376873	NA
8	9	P	P	11	11	BRD-A85942473-001-08-9	BRD-A85942473-001-08-9	Compound	Compound	M-09-VAL-004	M-09-VAL-004	43300	31800	21.32	22.79	-0.6006	-0.5935	22.73	22.75	M-09-VAL-004P11	FALSE	2920621	NA
8	9	P	P	12	12	BRD-A48260481-001-08-2	BRD-A48260481-001-08-2	Compound	Compound	M-09-VAL-004	M-09-VAL-004	41200	29600	15.07	14.36	-1.808	-3.585	17.83	17.85	M-09-VAL-004P12	FALSE	3151098	NA
8	9	P	P	13	13	BRD-K39597125-001-08-8	BRD-K39597125-001-08-8	Compound	Compound	M-09-VAL-004	M-09-VAL-004	45800	31900	28.52	23.51	6.969	1.541	20.87	20.89	M-09-VAL-004P13	FALSE	5726630	NA
8	9	P	P	14	14	BRD-K72606214-001-08-7	BRD-K72606214-001-08-7	Compound	Compound	M-09-VAL-004	M-09-VAL-004	39700	28300	10.73	9.087	0.7742	-1.91	10.5	10.51	M-09-VAL-004P14	FALSE	638234	NA
8	9	P	P	15	15	BRD-K45343701-001-08-1	BRD-K45343701-001-08-1	Compound	Compound	M-09-VAL-004	M-09-VAL-004	43800	30100	22.85	16.36	6.233	-0.6121	16.33	16.34	M-09-VAL-004P15	FALSE	1832019	NA
8	9	P	P	16	16	BRD-A23103724-001-08-0	BRD-A23103724-001-08-0	Compound	Compound	M-09-VAL-004	M-09-VAL-004	38700	28600	8.069	10.09	0.2353	0.8946	8.422	8.429	M-09-VAL-004P16	FALSE	2871911	NA
8	9	P	P	17	17	BRD-K61542308-001-09-2	BRD-K61542308-001-09-2	Compound	Compound	M-09-VAL-004	M-09-VAL-004	40200	28400	12.41	9.527	-2.366	-6.02	15.76	15.78	M-09-VAL-004P17	FALSE	1250496	NA
8	9	P	P	18	18	BRD-K51279156-001-08-8	BRD-K51279156-001-08-8	Compound	Compound	M-09-VAL-004	M-09-VAL-004	41600	29200	16.46	12.6	5.63	0.9037	10.89	10.9	M-09-VAL-004P18	FALSE	877883	NA
8	9	P	P	19	19	BRD-K04653395-001-08-3	BRD-K04653395-001-08-3	Compound	Compound	M-09-VAL-004	M-09-VAL-004	42100	31100	17.76	20.35	2.981	4.002	15.01	15.02	M-09-VAL-004P19	FALSE	3102717	NA
8	9	P	P	20	20	BRD-K05789599-001-08-8	BRD-K05789599-001-08-8	Compound	Compound	M-09-VAL-004	M-09-VAL-004	49500	37300	39.13	44.88	22.2	25.75	14.59	14.6	M-09-VAL-004P20	FALSE	5714141	NA
8	9	P	P	21	21	BRD-K82436890-001-08-8	BRD-K82436890-001-08-8	Compound	Compound	M-09-VAL-004	M-09-VAL-004	42900	29700	20.07	14.68	5.63	-0.341	14.34	14.35	M-09-VAL-004P21	FALSE	160818	NA
8	9	P	P	22	22	BRD-K68767053-001-08-7	BRD-K68767053-001-08-7	Compound	Compound	M-09-VAL-004	M-09-VAL-004	41000	29900	14.58	15.48	3.192	2.766	11.67	11.68	M-09-VAL-004P22	FALSE	818345	NA
8	9	P	P	23	23			NeutralControl	NeutralControl	M-09-VAL-004	M-09-VAL-004	42400	29600	18.54	14.28	4.751	-0.2353	13.82	13.83	M-09-VAL-004P23	FALSE	NA	NA
8	9	P	P	24	24			InhibitorControl	InhibitorControl	M-09-VAL-004	M-09-VAL-004	1330	960	-100.1	-100.2	-100.1	-100.2	0	0	M-09-VAL-004P24	FALSE	NA	NA
10	11	A	A	1	1			NeutralControl	NeutralControl	M-09-VAL-003	M-09-VAL-003	27700	29400	4.338	13.49	-1.697	6.343	7.2	7.2	M-09-VAL-003A1	FALSE	NA	NA
10	11	A	A	2	2			NeutralControl	NeutralControl	M-09-VAL-003	M-09-VAL-003	27200	27000	2.571	3.618	3.755	4.218	-0.1463	-0.1463	M-09-VAL-003A2	FALSE	NA	NA
10	11	A	A	3	3	BRD-K48461310-236-08-3	BRD-K48461310-236-08-3	Compound	Compound	M-09-VAL-003	M-09-VAL-003	25300	26300	-4.73	0.9794	0.6895	6.105	-4.43	-4.43	M-09-VAL-003A3	FALSE	6852407	NA
10	11	A	A	4	4	BRD-K20620780-003-08-1	BRD-K20620780-003-08-1	Compound	Compound	M-09-VAL-003	M-09-VAL-003	25400	24500	-4.338	-6.136	1.745	-0.7314	-5.034	-5.034	M-09-VAL-003A4	FALSE	6852400	Dopamine Antagonists; Dopamine Antagonists; Antipsychotic Agents
10	11	A	A	5	5	BRD-A37942872-003-11-5	BRD-A37942872-003-11-5	Compound	Compound	M-09-VAL-003	M-09-VAL-003	25500	25900	-3.945	-0.6996	2.773	5.633	-5.601	-5.601	M-09-VAL-003A5	FALSE	102428	NA
10	11	A	A	6	6	BRD-K90333595-066-08-8	BRD-K90333595-066-08-8	Compound	Compound	M-09-VAL-003	M-09-VAL-003	23700	23000	-11.36	-12.29	-4.093	-5.635	-6.637	-6.637	M-09-VAL-003A6	FALSE	91430	Adrenergic alpha-Antagonists; Adrenergic alpha-Antagonists; Antihypertensive Agents
10	11	A	A	7	7	BRD-K99912150-001-10-0	BRD-K99912150-001-10-0	Compound	Compound	M-09-VAL-003	M-09-VAL-003	24700	23900	-7.125	-8.495	-0.791	-2.807	-5.438	-5.438	M-09-VAL-003A7	FALSE	5388984	Anti-Bacterial Agents; Anti-Bacterial Agents; Enzyme Inhibitors; Nucleic Acid Synthesis Inhibitors; Leprostatic Agents; Antibiotics, Antitubercular
10	11	A	A	8	8	BRD-K80886639-003-08-8	BRD-K80886639-003-08-8	Compound	Compound	M-09-VAL-003	M-09-VAL-003	25700	23700	-3.278	-9.374	-2.131	-8.821	-0.1758	-0.1758	M-09-VAL-003A8	FALSE	76297	NA
10	11	A	A	9	9	BRD-A22844106-001-13-8	BRD-A22844106-001-13-8	Compound	Compound	M-09-VAL-003	M-09-VAL-003	27400	24900	3.356	-4.817	5.764	-3.149	-1.295	-1.295	M-09-VAL-003A9	FALSE	5312154	NA
10	11	A	A	10	10	BRD-K97440753-066-11-6	BRD-K97440753-066-11-6	Compound	Compound	M-09-VAL-003	M-09-VAL-003	26400	25700	-0.4122	-1.459	1.136	-0.4957	-0.5399	-0.5398	M-09-VAL-003A10	FALSE	444034	Vasodilator Agents; Vasodilator Agents; Adrenergic Antagonists
10	11	A	A	11	11	BRD-M93940826-001-08-3	BRD-M93940826-001-08-3	Compound	Compound	M-09-VAL-003	M-09-VAL-003	27800	26100	5.083	0.2598	6.349	0.8913	-0.1964	-0.1964	M-09-VAL-003A11	FALSE	657381	NA
10	11	A	A	12	12	BRD-K01674964-003-08-9	BRD-K01674964-003-08-9	Compound	Compound	M-09-VAL-003	M-09-VAL-003	28700	28100	8.538	7.935	-0.1686	-1.289	9.812	9.812	M-09-VAL-003A12	FALSE	120160	Histamine Agonists
10	11	A	A	13	13	BRD-A22769835-003-08-1	BRD-A22769835-003-08-1	Compound	Compound	M-09-VAL-003	M-09-VAL-003	26500	27600	-0.2552	6.216	1.086	7.03	-0.3331	-0.3331	M-09-VAL-003A13	FALSE	6602662	NA
10	11	A	A	14	14	BRD-A31159102-003-14-8	BRD-A31159102-003-14-8	Compound	Compound	M-09-VAL-003	M-09-VAL-003	27800	27100	5.083	4.177	1.95	0.495	4.113	4.113	M-09-VAL-003A14	TRUE	62857	Antidepressive Agents, Second-Generation; Antidepressive Agents, Second-Generation; Serotonin Uptake Inhibitors
10	11	A	A	15	15	BRD-K60762818-003-13-8	BRD-K60762818-003-13-8	Compound	Compound	M-09-VAL-003	M-09-VAL-003	26400	26200	-0.5692	0.3398	6.192	6.551	-5.436	-5.436	M-09-VAL-003A15	FALSE	65327	Adrenergic Uptake Inhibitors; Adrenergic Uptake Inhibitors; Enzyme Inhibitors; Antidepressive Agents, Tricyclic
10	11	A	A	16	16	BRD-K65146499-001-12-1	BRD-K65146499-001-12-1	Compound	Compound	M-09-VAL-003	M-09-VAL-003	42200	40300	61.37	56.83	62.66	57.17	0.2088	0.2088	M-09-VAL-003A16	FALSE	4409	Cyclooxygenase 2 Inhibitors
10	11	A	A	17	17	BRD-K53318339-001-14-0	BRD-K53318339-001-14-0	Compound	Compound	M-09-VAL-003	M-09-VAL-003	27000	26300	1.825	0.8595	5.967	4.366	-2.948	-2.947	M-09-VAL-003A17	FALSE	443955	Nootropic Agents; Nootropic Agents; Vasodilator Agents; Phosphodiesterase Inhibitors; Antineoplastic Agents; Tubulin Modulators; Neuroprotective Agents
10	11	A	A	18	18	BRD-A09467419-003-12-5	BRD-A09467419-003-12-5	Compound	Compound	M-09-VAL-003	M-09-VAL-003	25200	24700	-5.319	-5.417	-3.06	-3.711	-1.345	-1.344	M-09-VAL-003A18	FALSE	17683	Parasympatholytics; Parasympatholytics; Anticonvulsants
10	11	A	A	19	19	BRD-K93460210-001-10-4	BRD-K93460210-001-10-4	Compound	Compound	M-09-VAL-003	M-09-VAL-003	25300	25200	-4.966	-3.618	0.3738	1.215	-4.366	-4.365	M-09-VAL-003A19	FALSE	3878	Calcium Channel Blockers; Calcium Channel Blockers; Anticonvulsants
10	11	A	A	20	20	BRD-K40887525-001-11-0	BRD-K40887525-001-11-0	Compound	Compound	M-09-VAL-003	M-09-VAL-003	22300	21400	-16.82	-18.49	-11.08	-13.36	-5.48	-5.48	M-09-VAL-003A20	FALSE	5074	Serotonin Antagonists; Serotonin Antagonists; Anti-Anxiety Agents; Antipsychotic Agents; Antidepressive Agents, Second-Generation
10	11	A	A	21	21	BRD-K07208025-001-14-9	BRD-K07208025-001-14-9	Compound	Compound	M-09-VAL-003	M-09-VAL-003	26500	25300	-0.2944	-2.898	4.482	1.179	-3.616	-3.616	M-09-VAL-003A21	FALSE	5578	Antimalarials; Antimalarials; Anti-Infective Agents, Urinary; Folic Acid Antagonists
10	11	A	A	22	22	BRD-K89997465-003-19-0	BRD-K89997465-003-19-0	Compound	Compound	M-09-VAL-003	M-09-VAL-003	27000	26900	1.786	3.298	4.26	5.205	-1.392	-1.392	M-09-VAL-003A22	TRUE	6240	Antiemetics; Antiemetics; Dopamine Antagonists; Antipsychotic Agents
10	11	A	A	23	23			NeutralControl	NeutralControl	M-09-VAL-003	M-09-VAL-003	26600	26200	0.2552	0.3398	0.6766	0.1884	0.5841	0.5841	M-09-VAL-003A23	FALSE	NA	NA
10	11	A	A	24	24			InhibitorControl	InhibitorControl	M-09-VAL-003	M-09-VAL-003	870	930	-100.8	-100.5	-100.8	-100.5	0	0	M-09-VAL-003A24	FALSE	NA	NA
10	11	B	B	1	1			NeutralControl	NeutralControl	M-09-VAL-003	M-09-VAL-003	25800	26900	-2.964	3.258	-0.1413	5.651	-1.847	-1.847	M-09-VAL-003B1	FALSE	NA	NA
10	11	B	B	2	2			NeutralControl	NeutralControl	M-09-VAL-003	M-09-VAL-003	23800	24400	-10.62	-6.696	0.1133	3.892	-9.818	-9.818	M-09-VAL-003B2	FALSE	NA	NA
10	11	B	B	3	3	BRD-K67783091-001-15-4	BRD-K67783091-001-15-4	Compound	Compound	M-09-VAL-003	M-09-VAL-003	23600	22900	-11.6	-12.73	-1.546	-3.356	-9.298	-9.298	M-09-VAL-003B3	FALSE	3559	Anti-Dyskinesia Agents; Anti-Dyskinesia Agents; Antiemetics; Dopamine Antagonists; Antipsychotic Agents
10	11	B	B	4	4	BRD-K82906144-001-08-4	BRD-K82906144-001-08-4	Compound	Compound	M-09-VAL-003	M-09-VAL-003	15900	16900	-41.83	-36.8	-31.43	-25.99	-14.03	-14.03	M-09-VAL-003B4	FALSE	5742573	NA
10	11	B	B	5	5	BRD-K19094907-005-09-3	BRD-K19094907-005-09-3	Compound	Compound	M-09-VAL-003	M-09-VAL-003	22700	22400	-15.01	-14.61	0.4825	0.3814	-14.57	-14.57	M-09-VAL-003B5	FALSE	104871	NA
10	11	B	B	6	6	BRD-A72775995-001-07-9	BRD-A72775995-001-07-9	Compound	Compound	M-09-VAL-003	M-09-VAL-003	24800	23300	-6.732	-11.17	7.505	1.831	-12.4	-12.4	M-09-VAL-003B6	FALSE	663780	NA
10	11	B	B	7	7	BRD-K28584157-001-08-0	BRD-K28584157-001-08-0	Compound	Compound	M-09-VAL-003	M-09-VAL-003	26700	25200	0.5692	-3.418	17.66	12.38	-13.75	-13.75	M-09-VAL-003B7	FALSE	1185774	NA
10	11	B	B	8	8	BRD-K42603808-001-08-3	BRD-K42603808-001-08-3	Compound	Compound	M-09-VAL-003	M-09-VAL-003	23100	23800	-13.44	-9.254	1.546	5.824	-13.91	-13.91	M-09-VAL-003B8	FALSE	69175	NA
10	11	B	B	9	9	BRD-A72020765-001-09-4	BRD-A72020765-001-09-4	Compound	Compound	M-09-VAL-003	M-09-VAL-003	23000	24000	-13.92	-8.095	-0.5551	5.525	-12.56	-12.56	M-09-VAL-003B9	FALSE	3078422	NA
10	11	B	B	10	10	BRD-A45890651-001-08-3	BRD-A45890651-001-08-3	Compound	Compound	M-09-VAL-003	M-09-VAL-003	24000	22900	-9.912	-12.53	2.962	-0.5864	-11.63	-11.63	M-09-VAL-003B10	FALSE	644829	NA
10	11	B	B	11	11	BRD-K40260983-001-08-1	BRD-K40260983-001-08-1	Compound	Compound	M-09-VAL-003	M-09-VAL-003	28100	27000	6.222	3.578	25.25	21.46	-14.46	-14.46	M-09-VAL-003B11	FALSE	9660909	NA
10	11	B	B	12	12	BRD-A49172652-001-14-9	BRD-A49172652-001-14-9	Compound	Compound	M-09-VAL-003	M-09-VAL-003	27500	27900	3.631	7.456	19.19	22.86	-12.25	-12.25	M-09-VAL-003B12	FALSE	3883	NA
10	11	B	B	13	13	BRD-K31335078-003-09-2	BRD-K31335078-003-09-2	Compound	Compound	M-09-VAL-003	M-09-VAL-003	24800	24000	-6.811	-8.215	4.859	2.698	-10.25	-10.25	M-09-VAL-003B13	FALSE	16682081	NA
10	11	B	B	14	14	BRD-K16651426-001-08-6	BRD-K16651426-001-08-6	Compound	Compound	M-09-VAL-003	M-09-VAL-003	26600	23500	0.09814	-10.13	13.86	1.695	-11.26	-11.26	M-09-VAL-003B14	FALSE	652531	NA
10	11	B	B	15	15	BRD-A59443130-001-08-5	BRD-A59443130-001-08-5	Compound	Compound	M-09-VAL-003	M-09-VAL-003	22700	24300	-15.13	-6.896	-2.292	6.525	-12.25	-12.25	M-09-VAL-003B15	FALSE	4895765	NA
10	11	B	B	16	16	BRD-K59597909-001-08-5	BRD-K59597909-001-08-5	Compound	Compound	M-09-VAL-003	M-09-VAL-003	24900	24000	-6.418	-8.255	10.45	7.676	-14.47	-14.47	M-09-VAL-003B16	FALSE	7108	Antiprotozoal Agents
10	11	B	B	17	17	BRD-A09300424-001-08-3	BRD-A09300424-001-08-3	Compound	Compound	M-09-VAL-003	M-09-VAL-003	23400	22900	-12.31	-12.73	2.903	1.823	-13.93	-13.93	M-09-VAL-003B17	FALSE	3709420	NA
10	11	B	B	18	18	BRD-K01326593-001-08-9	BRD-K01326593-001-08-9	Compound	Compound	M-09-VAL-003	M-09-VAL-003	24300	21800	-8.93	-17.05	7.861	-2.252	-14.76	-14.76	M-09-VAL-003B18	FALSE	919256	NA
10	11	B	B	19	19	BRD-A76091037-001-08-5	BRD-A76091037-001-08-5	Compound	Compound	M-09-VAL-003	M-09-VAL-003	22500	22700	-16	-13.37	-3.183	-0.7453	-12.34	-12.34	M-09-VAL-003B19	FALSE	3802276	NA
10	11	B	B	20	20	BRD-A65562228-034-09-6	BRD-A65562228-034-09-6	Compound	Compound	M-09-VAL-003	M-09-VAL-003	22800	23200	-14.82	-11.37	0.856	4.309	-14.69	-14.69	M-09-VAL-003B20	FALSE	2936079	NA
10	11	B	B	21	21	BRD-K95953982-001-08-6	BRD-K95953982-001-08-6	Compound	Compound	M-09-VAL-003	M-09-VAL-003	24500	22900	-8.106	-12.73	5.523	-0.3314	-12.06	-12.06	M-09-VAL-003B21	FALSE	698299	NA
10	11	B	B	22	22	BRD-K93715469-003-08-9	BRD-K93715469-003-08-9	Compound	Compound	M-09-VAL-003	M-09-VAL-003	27200	27800	2.453	6.816	18.92	23.25	-13.06	-13.06	M-09-VAL-003B22	FALSE	12004699	NA
10	11	B	B	23	23			NeutralControl	NeutralControl	M-09-VAL-003	M-09-VAL-003	24700	22900	-7.36	-12.73	4.207	-2.368	-10.22	-10.22	M-09-VAL-003B23	FALSE	NA	NA
10	11	B	B	24	24			InhibitorControl	InhibitorControl	M-09-VAL-003	M-09-VAL-003	3840	3000	-89.13	-92.2	-89.05	-92.19	0	0	M-09-VAL-003B24	FALSE	NA	NA
10	11	C	C	1	1			NeutralControl	NeutralControl	M-09-VAL-003	M-09-VAL-003	26700	26700	0.6869	2.618	1.552	2.911	0.1463	0.1463	M-09-VAL-003C1	FALSE	NA	NA
10	11	C	C	2	2			NeutralControl	NeutralControl	M-09-VAL-003	M-09-VAL-003	25000	23900	-6.222	-8.535	1.083	-1.964	-6.293	-6.293	M-09-VAL-003C2	FALSE	NA	NA
10	11	C	C	3	3	BRD-K79612754-001-09-2	BRD-K79612754-001-09-2	Compound	Compound	M-09-VAL-003	M-09-VAL-003	22800	23600	-14.7	-10.01	-1.623	3.16	-12.41	-12.41	M-09-VAL-003C3	FALSE	6021	NA
10	11	C	C	4	4	BRD-K06980535-003-13-5	BRD-K06980535-003-13-5	Compound	Compound	M-09-VAL-003	M-09-VAL-003	23200	23400	-13.13	-10.53	0.1642	2.554	-12.4	-12.4	M-09-VAL-003C4	FALSE	5887	Antiemetics; Antiemetics; Dopamine Antagonists; Antipsychotic Agents
10	11	C	C	5	5	BRD-A80017228-001-13-3	BRD-A80017228-001-13-3	Compound	Compound	M-09-VAL-003	M-09-VAL-003	21700	21200	-19.06	-19.41	0.4407	-0.5597	-18.6	-18.6	M-09-VAL-003C5	FALSE	2315	Sodium Chloride Symporter Inhibitors; Sodium Chloride Symporter Inhibitors; Diuretics; Antihypertensive Agents
10	11	C	C	6	6	BRD-M75314514-001-08-0	BRD-M75314514-001-08-0	Compound	Compound	M-09-VAL-003	M-09-VAL-003	24200	23100	-9.244	-11.97	1.093	-2.491	-9.323	-9.323	M-09-VAL-003C6	FALSE	657227	NA
10	11	C	C	7	7	BRD-K89125793-001-13-8	BRD-K89125793-001-13-8	Compound	Compound	M-09-VAL-003	M-09-VAL-003	22300	21200	-16.82	-19.29	2.414	-1.164	-17.98	-17.97	M-09-VAL-003C7	FALSE	5479	Antitrichomonal Agents; Antitrichomonal Agents; Alkylating Agents
10	11	C	C	8	8	BRD-K60907894-003-12-8	BRD-K60907894-003-12-8	Compound	Compound	M-09-VAL-003	M-09-VAL-003	23700	23700	-11.05	-9.534	-0.4125	0.7004	-9.778	-9.777	M-09-VAL-003C8	FALSE	5763	NA
10	11	C	C	9	9	BRD-K70778732-003-13-5	BRD-K70778732-003-13-5	Compound	Compound	M-09-VAL-003	M-09-VAL-003	23000	21800	-13.76	-16.89	6.308	1.898	-18.1	-18.1	M-09-VAL-003C9	FALSE	62935	Anti-Anxiety Agents; Anti-Anxiety Agents; Antidepressive Agents, Second-Generation; Serotonin Uptake Inhibitors
10	11	C	C	10	10	BRD-K68196921-001-08-9	BRD-K68196921-001-08-9	Compound	Compound	M-09-VAL-003	M-09-VAL-003	23200	23600	-13.09	-9.974	-4.285	-1.43	-8.268	-8.268	M-09-VAL-003C10	FALSE	657220	Estrogens
10	11	C	C	11	11	BRD-K24023109-003-12-0	BRD-K24023109-003-12-0	Compound	Compound	M-09-VAL-003	M-09-VAL-003	23100	23000	-13.68	-12.25	4.545	5.655	-16.63	-16.63	M-09-VAL-003C11	FALSE	62920	Vasodilator Agents; Vasodilator Agents; Calcium Channel Blockers; Cardiovascular Agents; Antihypertensive Agents
10	11	C	C	12	12	BRD-K95309561-001-13-0	BRD-K95309561-001-13-0	Compound	Compound	M-09-VAL-003	M-09-VAL-003	24100	23900	-9.48	-8.575	0.301	0.7232	-8.841	-8.841	M-09-VAL-003C12	FALSE	667476	Estrogens, Non-Steroidal
10	11	C	C	13	13	BRD-A07440155-003-13-0	BRD-A07440155-003-13-0	Compound	Compound	M-09-VAL-003	M-09-VAL-003	23800	23500	-10.74	-10.37	5.094	4.917	-14.23	-14.23	M-09-VAL-003C13	FALSE	71412	Adrenergic alpha-1 Receptor Antagonists; Adrenergic alpha-1 Receptor Antagonists; Sympathomimetics; Adrenergic beta-Antagonists; Antihypertensive Agents
10	11	C	C	14	14	BRD-A99833829-003-13-1	BRD-A99833829-003-13-1	Compound	Compound	M-09-VAL-003	M-09-VAL-003	24100	22800	-9.598	-12.97	2.377	-1.987	-10.81	-10.81	M-09-VAL-003C14	FALSE	11548	Parasympathomimetics; Parasympathomimetics; Muscarinic Agonists
10	11	C	C	15	15	BRD-K21520694-001-10-7	BRD-K21520694-001-10-7	Compound	Compound	M-09-VAL-003	M-09-VAL-003	22300	22200	-16.7	-15.57	-4.503	-3.764	-11.87	-11.87	M-09-VAL-003C15	FALSE	5320	Anti-Infective Agents; Anti-Infective Agents; Anti-Infective Agents, Local; Anti-Infective Agents, Urinary
10	11	C	C	16	16	BRD-K06950889-001-08-4	BRD-K06950889-001-08-4	Compound	Compound	M-09-VAL-003	M-09-VAL-003	24200	24500	-9.323	-6.096	-1.002	1.925	-7.477	-7.477	M-09-VAL-003C16	FALSE	253793	NA
10	11	C	C	17	17	BRD-K13356952-001-09-5	BRD-K13356952-001-09-5	Compound	Compound	M-09-VAL-003	M-09-VAL-003	22000	23200	-17.76	-11.45	-3.385	3.384	-14	-14	M-09-VAL-003C17	FALSE	4100	Carbonic Anhydrase Inhibitors; Carbonic Anhydrase Inhibitors; Diuretics
10	11	C	C	18	18	BRD-A19661776-003-14-4	BRD-A19661776-003-14-4	Compound	Compound	M-09-VAL-003	M-09-VAL-003	24600	24300	-7.596	-6.976	0.3441	0.4402	-6.984	-6.984	M-09-VAL-003C18	FALSE	68551	Serotonin Antagonists; Serotonin Antagonists; Histamine H1 Antagonists; Adrenergic alpha-Antagonists; Antidepressive Agents, Second-Generation
10	11	C	C	19	19	BRD-K17565903-066-13-2	BRD-K17565903-066-13-2	Compound	Compound	M-09-VAL-003	M-09-VAL-003	23300	22100	-12.89	-15.85	2.788	-1.242	-14.42	-14.42	M-09-VAL-003C19	FALSE	165542	NA
10	11	C	C	20	20	BRD-K33251802-003-08-4	BRD-K33251802-003-08-4	Compound	Compound	M-09-VAL-003	M-09-VAL-003	24600	24200	-7.674	-7.336	3.38	3.167	-9.804	-9.804	M-09-VAL-003C20	FALSE	6603107	NA
10	11	C	C	21	21	BRD-A74667430-001-13-7	BRD-A74667430-001-13-7	Compound	Compound	M-09-VAL-003	M-09-VAL-003	23800	23200	-10.78	-11.45	4.528	3.148	-13.8	-13.8	M-09-VAL-003C21	FALSE	3308	Cyclooxygenase 2 Inhibitors; Cyclooxygenase 2 Inhibitors; Plant Growth Regulators
10	11	C	C	22	22	BRD-K04210847-001-09-4	BRD-K04210847-001-09-4	Compound	Compound	M-09-VAL-003	M-09-VAL-003	23900	23300	-10.34	-11.09	-2.32	-3.686	-7.28	-7.28	M-09-VAL-003C22	TRUE	449459	Estrogen Antagonists
10	11	C	C	23	23			NeutralControl	NeutralControl	M-09-VAL-003	M-09-VAL-003	24800	23400	-6.732	-10.57	3.013	-1.776	-8.557	-8.556	M-09-VAL-003C23	FALSE	NA	NA
10	11	C	C	24	24			InhibitorControl	InhibitorControl	M-09-VAL-003	M-09-VAL-003	2480	1280	-94.47	-99.08	-94.43	-99.08	0	0	M-09-VAL-003C24	FALSE	NA	NA
10	11	D	D	1	1			NeutralControl	NeutralControl	M-09-VAL-003	M-09-VAL-003	27400	28600	3.238	10.05	-0.1133	5.886	4.395	4.395	M-09-VAL-003D1	FALSE	NA	NA
10	11	D	D	2	2			NeutralControl	NeutralControl	M-09-VAL-003	M-09-VAL-003	25600	23800	-3.71	-8.895	6.348	0.06987	-8.565	-8.564	M-09-VAL-003D2	FALSE	NA	NA
10	11	D	D	3	3	BRD-A86044036-001-13-3	BRD-A86044036-001-13-3	Compound	Compound	M-09-VAL-003	M-09-VAL-003	25500	25000	-4.141	-4.297	2.415	1.666	-5.463	-5.463	M-09-VAL-003D3	FALSE	3394	Cyclooxygenase Inhibitors; Cyclooxygenase Inhibitors; Anti-Inflammatory Agents, Non-Steroidal; Analgesics
10	11	D	D	4	4	BRD-A15371256-001-08-9	BRD-A15371256-001-08-9	Compound	Compound	M-09-VAL-003	M-09-VAL-003	22500	22700	-15.88	-13.29	-1.973	0.4468	-13.31	-13.31	M-09-VAL-003D4	FALSE	2838744	NA
10	11	D	D	5	5	BRD-K73381542-003-10-1	BRD-K73381542-003-10-1	Compound	Compound	M-09-VAL-003	M-09-VAL-003	23000	23800	-13.76	-8.895	-4.234	0.568	-9.019	-9.019	M-09-VAL-003D5	FALSE	5284443	Adrenergic alpha-1 Receptor Agonists; Adrenergic alpha-1 Receptor Agonists; Mydriatics; Sympathomimetics; Cardiotonic Agents; Vasoconstrictor Agents; Nasal Decongestants
10	11	D	D	6	6	BRD-K72380500-001-10-8	BRD-K72380500-001-10-8	Compound	Compound	M-09-VAL-003	M-09-VAL-003	13600	13200	-51.01	-51.35	-41.92	-42.65	-14.37	-14.37	M-09-VAL-003D6	FALSE	224561	NA
10	11	D	D	7	7	BRD-K91050611-001-12-6	BRD-K91050611-001-12-6	Compound	Compound	M-09-VAL-003	M-09-VAL-003	21600	21500	-19.29	-18.21	-7.928	-7.229	-11.42	-11.42	M-09-VAL-003D7	FALSE	1318	Cholinesterase Inhibitors; Cholinesterase Inhibitors; Intercalating Agents; Cross-Linking Reagents; Iron Chelating Agents; Chelating Agents; Protease Inhibitors
[truncated: 1,073 more rows]

## Sheet: inh.an.81.csv
Plate1	Plate2	Row1	Row2	Column1	Column2	CompoundID1	CompoundID2	Type1	Type2	PlateMap1	PlateMap2	Layer1.Raw1	Layer1.Raw2	Layer1.Normalized1	Layer1.Normalized2	Layer1.Corrected1	Layer1.Corrected2	Layer1.CorrectionFactors1	Layer1.CorrectionFactors2	MRC	PUBCHEMCID	Pharmacological Action Term
2	3	E	E	4	4	BRD-K56515112-001-11-7	BRD-K56515112-001-11-7	Compound	Compound	M-09-VAL-007	M-09-VAL-007	25200	25300	-26.56	-25.07	-18.88	-17.21	-9.31	-9.239	M-09-VAL-007E4	247839	Glucocorticoids
2	3	J	J	4	4	BRD-A14208071-004-08-1	BRD-A14208071-004-08-1	Compound	Compound	M-09-VAL-007	M-09-VAL-007	26200	25100	-23.59	-25.78	-14.06	-16.5	-10.95	-10.86	M-09-VAL-007J4	5748	Muscarinic Antagonists; Muscarinic Antagonists; Parasympatholytics; Mydriatics
2	3	P	P	4	4	BRD-K34428485-001-09-3	BRD-K34428485-001-09-3	Compound	Compound	M-09-VAL-007	M-09-VAL-007	32300	31600	-4.595	-5.499	-20.85	-21.37	20.4	20.24	M-09-VAL-007P4	5328770	Antineoplastic Agents; Antineoplastic Agents; Enzyme Inhibitors
4	5	A	A	17	17	BRD-K30697463-001-08-5	BRD-K30697463-001-08-5	Compound	Compound	M-09-VAL-006	M-09-VAL-006	22200	23100	-33.65	-31.95	-31.56	-31.23	-2.932	-2.95	M-09-VAL-006A17	5311067	Anti-Inflammatory Agents; Anti-Inflammatory Agents; Antineoplastic Agents, Hormonal; Antiemetics; Glucocorticoids
4	5	A	A	21	21	BRD-K45664306-001-08-9	BRD-K45664306-001-08-9	Compound	Compound	M-09-VAL-006	M-09-VAL-006	18800	18500	-44.43	-46.36	-42.26	-45.37	-3.598	-3.62	M-09-VAL-006A21	5834	Anti-Inflammatory Agents
4	5	B	B	12	12	BRD-K33279109-001-08-9	BRD-K33279109-001-08-9	Compound	Compound	M-09-VAL-006	M-09-VAL-006	26100	27100	-21.26	-19.27	-10.21	-9.759	-12.19	-12.27	M-09-VAL-006B12	2987266	NA
4	5	C	C	11	11	BRD-K53790871-001-07-8	BRD-K53790871-001-07-8	Compound	Compound	M-09-VAL-006	M-09-VAL-006	18300	20900	-45.92	-38.64	-34.9	-27.63	-16.54	-16.64	M-09-VAL-006C11	6436	Anti-Inflammatory Agents; Anti-Inflammatory Agents; Immunosuppressive Agents; Glucocorticoids
4	5	C	C	12	12	BRD-K16409971-001-08-8	BRD-K16409971-001-08-8	Compound	Compound	M-09-VAL-006	M-09-VAL-006	24100	27500	-27.69	-18.08	-20.59	-11.86	-8.795	-8.85	M-09-VAL-006C12	794420	NA
4	5	C	C	15	15	BRD-A01434304-001-09-1	BRD-A01434304-001-09-1	Compound	Compound	M-09-VAL-006	M-09-VAL-006	25600	26100	-22.93	-22.41	-12.48	-13.62	-11.81	-11.88	M-09-VAL-006C15	2303	Vitamin B Complex; Vitamin B Complex; Calcium Channel Agonists
4	5	D	D	19	19	BRD-A36593373-001-08-1	BRD-A36593373-001-08-1	Compound	Compound	M-09-VAL-006	M-09-VAL-006	26500	27400	-20.18	-18.33	-12.23	-11.98	-8.948	-9.004	M-09-VAL-006D19	3512	NA
4	5	D	D	20	20	BRD-K88794099-001-08-3	BRD-K88794099-001-08-3	Compound	Compound	M-09-VAL-006	M-09-VAL-006	19900	18900	-40.87	-44.88	-29.61	-35.58	-15.7	-15.8	M-09-VAL-006D20	580499	NA
4	5	E	E	5	5	BRD-K59936097-001-08-7	BRD-K59936097-001-08-7	Compound	Compound	M-09-VAL-006	M-09-VAL-006	21400	22800	-36.2	-32.67	-25.53	-22.95	-14.1	-14.19	M-09-VAL-006E5	94330	NA
4	5	F	F	6	6	BRD-K90810687-001-07-3	BRD-K90810687-001-07-3	Compound	Compound	M-09-VAL-006	M-09-VAL-006	25000	27500	-24.76	-18.05	-17.2	-11.64	-8.987	-9.043	M-09-VAL-006F6	659435	NA
4	5	F	F	11	11	BRD-K01638814-051-08-5	BRD-K01638814-051-08-5	Compound	Compound	M-09-VAL-006	M-09-VAL-006	25700	25500	-22.64	-24.36	-11.35	-14.99	-12.61	-12.69	M-09-VAL-006F11	5388964	NA
4	5	G	G	9	9	BRD-K09968782-001-08-1	BRD-K09968782-001-08-1	Compound	Compound	M-09-VAL-006	M-09-VAL-006	12300	20400	-64.81	-40.33	-57.13	-29.17	-17.04	-17.15	M-09-VAL-006G9	5282494	NA
4	5	G	G	13	13	BRD-K73978287-001-08-1	BRD-K73978287-001-08-1	Compound	Compound	M-09-VAL-006	M-09-VAL-006	20000	23400	-40.56	-30.79	-28.21	-18.12	-16.9	-17.01	M-09-VAL-006G13	16623	Anti-Inflammatory Agents
4	5	G	G	21	21	BRD-K40917814-001-08-1	BRD-K40917814-001-08-1	Compound	Compound	M-09-VAL-006	M-09-VAL-006	21800	21600	-35	-36.5	-24.03	-27.19	-14.22	-14.31	M-09-VAL-006G21	20469	Anti-Inflammatory Agents; Anti-Inflammatory Agents; Anti-Asthmatic Agents; Glucocorticoids
4	5	I	I	11	11	BRD-K99199077-001-08-8	BRD-K99199077-001-08-8	Compound	Compound	M-09-VAL-006	M-09-VAL-006	18400	22100	-45.6	-34.87	-37.01	-26.15	-13.29	-13.37	M-09-VAL-006I11	26133	Dermatologic Agents
4	5	I	I	19	19	BRD-K99615199-001-08-6	BRD-K99615199-001-08-6	Compound	Compound	M-09-VAL-006	M-09-VAL-006	24000	25800	-27.88	-23.45	-17.36	-14.03	-12.57	-12.64	M-09-VAL-006I19	10631	Progestins; Progestins; Contraceptives, Oral, Synthetic
4	5	I	I	20	20	BRD-K47142058-001-07-6	BRD-K47142058-001-07-6	Compound	Compound	M-09-VAL-006	M-09-VAL-006	25800	26500	-22.42	-21.12	-14.51	-14.81	-9.13	-9.187	M-09-VAL-006I20	1328059	NA
4	5	J	J	3	3	BRD-K82216340-001-09-8	BRD-K82216340-001-09-8	Compound	Compound	M-09-VAL-006	M-09-VAL-006	27200	29300	-17.88	-12.24	-14.64	-10.63	-3.706	-3.729	M-09-VAL-006J3	6279	Antineoplastic Agents, Hormonal; Antineoplastic Agents, Hormonal; Progestins; Contraceptive Agents, Female; Contraceptives, Oral, Synthetic; Contraceptive Agents, Male
4	5	K	K	5	5	BRD-K82109576-065-10-3	BRD-K82109576-065-10-3	Compound	Compound	M-09-VAL-006	M-09-VAL-006	14300	16800	-58.56	-51.44	-53.81	-46.98	-9.81	-9.871	M-09-VAL-006K5	5388992	Antineoplastic Agents; Antineoplastic Agents; Tubulin Modulators; Antineoplastic Agents, Phytogenic
4	5	L	L	13	13	BRD-K01188359-065-11-6	BRD-K01188359-065-11-6	Compound	Compound	M-09-VAL-006	M-09-VAL-006	14400	15700	-58.25	-55.08	-55.87	-53.48	-5.075	-5.106	M-09-VAL-006L13	5388983	Antineoplastic Agents; Antineoplastic Agents; Tubulin Modulators; Antineoplastic Agents, Phytogenic
4	5	L	L	15	15	BRD-K92859907-001-08-0	BRD-K92859907-001-08-0	Compound	Compound	M-09-VAL-006	M-09-VAL-006	20800	29500	-37.94	-11.71	-35.55	-10.23	-3.553	-3.575	M-09-VAL-006L15	5282360	NA
4	5	N	N	7	7	BRD-K11612998-001-10-7	BRD-K11612998-001-10-7	Compound	Compound	M-09-VAL-006	M-09-VAL-006	21400	25200	-36.05	-25.11	-35.82	-26.38	-0.2692	-0.2709	M-09-VAL-006N7	5744	Anti-Inflammatory Agents
4	5	N	N	14	14	BRD-K40571704-001-08-9	BRD-K40571704-001-08-9	Compound	Compound	M-09-VAL-006	M-09-VAL-006	19700	24400	-41.47	-27.75	-37.18	-24.06	-6.611	-6.652	M-09-VAL-006N14	695590	NA
4	5	O	O	5	5	BRD-K93568044-001-13-0	BRD-K93568044-001-13-0	Compound	Compound	M-09-VAL-006	M-09-VAL-006	23300	26500	-30.27	-21.12	-28.19	-20.43	-2.788	-2.805	M-09-VAL-006O5	5754	Anti-Inflammatory Agents
4	5	O	O	13	13	BRD-K73589401-001-12-9	BRD-K73589401-001-12-9	Compound	Compound	M-09-VAL-006	M-09-VAL-006	24300	28800	-26.96	-13.9	-25.37	-13.83	-2.03	-2.043	M-09-VAL-006O13	5753	Anti-Inflammatory Agents
4	5	O	O	14	14	BRD-K58208984-001-08-8	BRD-K58208984-001-08-8	Compound	Compound	M-09-VAL-006	M-09-VAL-006	24200	27000	-27.37	-19.52	-31.64	-25.82	6.227	6.266	M-09-VAL-006O14	657218	NA
4	5	O	O	15	15	BRD-K84821136-001-08-3	BRD-K84821136-001-08-3	Compound	Compound	M-09-VAL-006	M-09-VAL-006	22300	23800	-33.49	-29.72	-30.7	-28.25	-3.896	-3.921	M-09-VAL-006O15	443980	Glucocorticoids
6	7	A	A	15	15	BRD-K42522777-001-11-6	BRD-K42522777-001-11-6	Compound	Compound	M-09-VAL-005	M-09-VAL-005	3120	2720	-95.34	-95.96	-94.83	-95.61	-5.425	-5.407	M-09-VAL-005A15	460749	NA
6	7	B	B	9	9	BRD-K45807620-001-10-9	BRD-K45807620-001-10-9	Compound	Compound	M-09-VAL-005	M-09-VAL-005	29400	29600	-22.39	-20.06	-10.67	-10.19	-12.53	-12.49	M-09-VAL-005B9	592744	NA
6	7	C	C	13	13	BRD-A79040955-001-08-7	BRD-A79040955-001-08-7	Compound	Compound	M-09-VAL-005	M-09-VAL-005	26700	26600	-30.07	-28.67	-17.88	-18.25	-14.2	-14.16	M-09-VAL-005C13	666429	NA
6	7	H	H	16	16	BRD-A82396632-008-10-0	BRD-A82396632-008-10-0	Compound	Compound	M-09-VAL-005	M-09-VAL-005	28500	29100	-24.89	-21.61	-11.6	-9.98	-14.44	-14.39	M-09-VAL-005H16	68553	14-alpha Demethylase Inhibitors; 14-alpha Demethylase Inhibitors; Antifungal Agents
6	7	H	H	20	20	BRD-K60956879-001-10-2	BRD-K60956879-001-10-2	Compound	Compound	M-09-VAL-005	M-09-VAL-005	2830	2890	-96.15	-95.48	-94.9	-94.32	-13.87	-13.83	M-09-VAL-005H20	6763	Mutagens
6	7	J	J	13	13	BRD-K73352562-001-08-5	BRD-K73352562-001-08-5	Compound	Compound	M-09-VAL-005	M-09-VAL-005	27200	27400	-28.6	-26.18	-21.98	-21.26	-7.84	-7.813	M-09-VAL-005J13	1304874	NA
6	7	J	J	18	18	BRD-K22184762-001-09-0	BRD-K22184762-001-09-0	Compound	Compound	M-09-VAL-005	M-09-VAL-005	18700	19800	-52.05	-47.78	-44.41	-40.97	-12.81	-12.76	M-09-VAL-005J18	998883	NA
6	7	L	L	17	17	BRD-K51583607-001-08-8	BRD-K51583607-001-08-8	Compound	Compound	M-09-VAL-005	M-09-VAL-005	15600	14500	-60.67	-62.71	-57.48	-60.64	-6.579	-6.557	M-09-VAL-005L17	843208	NA
6	7	P	P	19	19	BRD-K48726147-001-08-6	BRD-K48726147-001-08-6	Compound	Compound	M-09-VAL-005	M-09-VAL-005	8050	8170	-81.68	-80.58	-84.39	-83.77	15.01	14.96	M-09-VAL-005P19	2040656	NA
8	9	A	A	13	13	BRD-A44421327-001-09-0	BRD-A44421327-001-09-0	Compound	Compound	M-09-VAL-004	M-09-VAL-004	29800	22800	-17.82	-13.08	-17.07	-13.34	-0.3323	-0.3326	M-09-VAL-004A13	3837201	NA
8	9	C	C	7	7	BRD-K74989125-001-08-3	BRD-K74989125-001-08-3	Compound	Compound	M-09-VAL-004	M-09-VAL-004	25700	19500	-29.73	-26.34	-13.78	-10.71	-17.93	-17.95	M-09-VAL-004C7	2024475	NA
8	9	C	C	8	8	BRD-K02402276-001-08-1	BRD-K02402276-001-08-1	Compound	Compound	M-09-VAL-004	M-09-VAL-004	28100	20000	-22.82	-24.15	-13.94	-16.4	-9.754	-9.762	M-09-VAL-004C8	5417112	NA
8	9	G	G	12	12	BRD-K25523139-003-08-0	BRD-K25523139-003-08-0	Compound	Compound	M-09-VAL-004	M-09-VAL-004	26200	19700	-28.14	-25.42	-17.81	-15.72	-11.97	-11.98	M-09-VAL-004G12	2879633	NA
8	9	H	H	17	17	BRD-K54293982-001-08-6	BRD-K54293982-001-08-6	Compound	Compound	M-09-VAL-004	M-09-VAL-004	21400	15600	-42.02	-41.8	-32.54	-33.07	-13.33	-13.34	M-09-VAL-004H17	648601	NA
8	9	L	L	13	13	BRD-K90805200-001-08-9	BRD-K90805200-001-08-9	Compound	Compound	M-09-VAL-004	M-09-VAL-004	25900	16900	-28.98	-36.45	-24.7	-33.39	-5.089	-5.093	M-09-VAL-004L13	263261	NA
8	9	L	L	16	16	BRD-K97413288-001-09-8	BRD-K97413288-001-09-8	Compound	Compound	M-09-VAL-004	M-09-VAL-004	25800	19700	-29.39	-25.3	-20.52	-16.94	-10.55	-10.56	M-09-VAL-004L16	931413	NA
10	11	A	A	20	20	BRD-K40887525-001-11-0	BRD-K40887525-001-11-0	Compound	Compound	M-09-VAL-003	M-09-VAL-003	22300	21400	-16.82	-18.49	-11.08	-13.36	-5.48	-5.48	M-09-VAL-003A20	5074	Serotonin Antagonists; Serotonin Antagonists; Anti-Anxiety Agents; Antipsychotic Agents; Antidepressive Agents, Second-Generation
10	11	B	B	4	4	BRD-K82906144-001-08-4	BRD-K82906144-001-08-4	Compound	Compound	M-09-VAL-003	M-09-VAL-003	15900	16900	-41.83	-36.8	-31.43	-25.99	-14.03	-14.03	M-09-VAL-003B4	5742573	NA
10	11	D	D	6	6	BRD-K72380500-001-10-8	BRD-K72380500-001-10-8	Compound	Compound	M-09-VAL-003	M-09-VAL-003	13600	13200	-51.01	-51.35	-41.92	-42.65	-14.37	-14.37	M-09-VAL-003D6	224561	NA
10	11	E	E	11	11	BRD-K61496577-001-11-1	BRD-K61496577-001-11-1	Compound	Compound	M-09-VAL-003	M-09-VAL-003	16800	16900	-38.25	-36.8	-27.88	-26.62	-13.3	-13.3	M-09-VAL-003E11	16490	Anti-Inflammatory Agents; Anti-Inflammatory Agents; Glucocorticoids
10	11	E	E	21	21	BRD-K00824317-001-10-5	BRD-K00824317-001-10-5	Compound	Compound	M-09-VAL-003	M-09-VAL-003	18600	18600	-31.15	-30	-21.7	-20.86	-11.05	-11.05	M-09-VAL-003E21	15209	Anti-Inflammatory Agents; Anti-Inflammatory Agents; Glucocorticoids
10	11	G	G	7	7	BRD-K17674993-001-11-4	BRD-K17674993-001-11-4	Compound	Compound	M-09-VAL-003	M-09-VAL-003	18300	18100	-32.52	-31.8	-17.46	-17.06	-17.27	-17.27	M-09-VAL-003G7	71414	Anti-Inflammatory Agents; Anti-Inflammatory Agents; Glucocorticoids
10	11	H	H	13	13	BRD-A18056626-003-12-4	BRD-A18056626-003-12-4	Compound	Compound	M-09-VAL-003	M-09-VAL-003	20500	20500	-23.57	-22.33	-12.23	-11.31	-11.98	-11.98	M-09-VAL-003H13	6114	Parasympathomimetics; Parasympathomimetics; Bronchoconstrictor Agents; Miotics; Muscarinic Agonists
10	11	I	I	3	3	BRD-K58810291-001-08-9	BRD-K58810291-001-08-9	Compound	Compound	M-09-VAL-003	M-09-VAL-003	16100	17000	-40.92	-36.12	-30.5	-25.33	-13.89	-13.89	M-09-VAL-003I3	71386	Anti-Inflammatory Agents; Anti-Inflammatory Agents; Anti-Asthmatic Agents; Glucocorticoids
10	11	I	I	5	5	BRD-A44090213-001-13-2	BRD-A44090213-001-13-2	Compound	Compound	M-09-VAL-003	M-09-VAL-003	13100	13900	-52.66	-48.83	-45.65	-41.63	-11.62	-11.62	M-09-VAL-003I5	3718	Cyclooxygenase Inhibitors
10	11	I	I	7	7	BRD-K42017082-001-11-7	BRD-K42017082-001-11-7	Compound	Compound	M-09-VAL-003	M-09-VAL-003	19900	19400	-25.93	-26.76	-13.01	-14.47	-13.91	-13.91	M-09-VAL-003I7	442549	NA
10	11	J	J	7	7	BRD-K64862097-001-11-2	BRD-K64862097-001-11-2	Compound	Compound	M-09-VAL-003	M-09-VAL-003	17900	17000	-34.05	-36.28	-25.51	-28.42	-10.42	-10.42	M-09-VAL-003J7	9878	Anti-Inflammatory Agents; Anti-Inflammatory Agents; Anti-Allergic Agents; Glucocorticoids
10	11	J	J	11	11	BRD-K47635719-001-11-2	BRD-K47635719-001-11-2	Compound	Compound	M-09-VAL-003	M-09-VAL-003	18000	17400	-33.54	-34.48	-26.88	-28.32	-8.067	-8.067	M-09-VAL-003J11	236702	Anti-Inflammatory Agents
10	11	J	J	15	15	BRD-K35240538-001-12-2	BRD-K35240538-001-12-2	Compound	Compound	M-09-VAL-003	M-09-VAL-003	15800	15600	-42.34	-41.67	-36.12	-35.76	-8.614	-8.614	M-09-VAL-003J15	6741	Anti-Inflammatory Agents; Anti-Inflammatory Agents; Antineoplastic Agents, Hormonal; Antiemetics; Neuroprotective Agents; Glucocorticoids
10	11	J	J	21	21	BRD-K11848003-001-08-4	BRD-K11848003-001-08-4	Compound	Compound	M-09-VAL-003	M-09-VAL-003	20100	20300	-25.38	-22.97	-17.31	-15.13	-8.771	-8.77	M-09-VAL-003J21	2999413	Estrogens, Non-Steroidal
10	11	L	L	6	6	BRD-K81142122-001-09-1	BRD-K81142122-001-09-1	Compound	Compound	M-09-VAL-003	M-09-VAL-003	20300	19800	-24.59	-25.24	-18.48	-19.64	-6.507	-6.507	M-09-VAL-003L6	906542	NA
10	11	L	L	19	19	BRD-K33106058-003-10-7	BRD-K33106058-003-10-7	Compound	Compound	M-09-VAL-003	M-09-VAL-003	17000	17600	-37.39	-33.84	-32.17	-28.75	-6.627	-6.626	M-09-VAL-003L19	6252	Antimetabolites, Antineoplastic; Antimetabolites, Antineoplastic; Immunosuppressive Agents; Antiviral Agents
10	11	M	M	7	7	BRD-K17849083-001-11-3	BRD-K17849083-001-11-3	Compound	Compound	M-09-VAL-003	M-09-VAL-003	11000	10400	-60.86	-62.62	-56.03	-58.22	-9.586	-9.586	M-09-VAL-003M7	5282230	Vitamin B Complex; Vitamin B Complex; Histamine H1 Antagonists; Calcium Channel Blockers; Platelet Aggregation Inhibitors; Anti-Inflammatory Agents, Non-Steroidal; Anti-Allergic Agents
10	11	M	M	21	21	BRD-A34299591-001-11-7	BRD-A34299591-001-11-7	Compound	Compound	M-09-VAL-003	M-09-VAL-003	18300	18300	-32.33	-31.08	-26.46	-25.54	-6.939	-6.939	M-09-VAL-003M21	5281004	Anti-Inflammatory Agents; Anti-Inflammatory Agents; Glucocorticoids; Bronchodilator Agents
10	11	M	M	22	22	BRD-A99265323-001-10-7	BRD-A99265323-001-10-7	Compound	Compound	M-09-VAL-003	M-09-VAL-003	17500	17800	-35.43	-33.2	-34.32	-32.45	-0.6678	-0.6677	M-09-VAL-003M22	6915727	Tubulin Modulators; Tubulin Modulators; Antineoplastic Agents, Phytogenic
10	11	N	N	15	15	BRD-K92672430-001-10-9	BRD-K92672430-001-10-9	Compound	Compound	M-09-VAL-003	M-09-VAL-003	19300	17300	-28.36	-35.04	-25.9	-33.18	-2.305	-2.305	M-09-VAL-003N15	5280939	NA
10	11	N	N	18	18	BRD-K12521538-001-08-0	BRD-K12521538-001-08-0	Compound	Compound	M-09-VAL-003	M-09-VAL-003	22000	20600	-17.96	-21.69	-10.61	-15.15	-7.254	-7.254	M-09-VAL-003N18	92827	NA
10	11	N	N	21	21	BRD-K64834129-001-08-9	BRD-K64834129-001-08-9	Compound	Compound	M-09-VAL-003	M-09-VAL-003	17800	18000	-34.37	-32.36	-30.95	-29.25	-3.911	-3.911	M-09-VAL-003N21	33925	NA
10	11	O	O	3	3	BRD-K15567136-003-15-7	BRD-K15567136-003-15-7	Compound	Compound	M-09-VAL-003	M-09-VAL-003	21200	20400	-21.1	-22.69	-23.64	-25.6	4.311	4.31	M-09-VAL-003O3	6084	Vasodilator Agents; Vasodilator Agents; Phosphodiesterase Inhibitors; Analgesics, Opioid
10	11	O	O	15	15	BRD-K10799896-001-09-8	BRD-K10799896-001-09-8	Compound	Compound	M-09-VAL-003	M-09-VAL-003	20100	19800	-25.3	-24.89	-21.43	-21.45	-3.917	-3.917	M-09-VAL-003O15	32798	Anti-Inflammatory Agents; Anti-Inflammatory Agents; Anti-Asthmatic Agents; Glucocorticoids
12	13	C	C	3	3	BRD-K48050317-001-10-1	BRD-K48050317-001-10-1	Compound	Compound	M-09-VAL-002	M-09-VAL-002	14200	15200	-47.1	-42.44	-38.13	-34.06	-12.37	-12.39	M-09-VAL-002C3	31316	Indicators and Reagents; Indicators and Reagents; Coloring Agents; Cathartics
12	13	C	C	6	6	BRD-K43083494-001-08-6	BRD-K43083494-001-08-6	Compound	Compound	M-09-VAL-002	M-09-VAL-002	20600	19700	-21.6	-24.26	-11.66	-16.35	-9.291	-9.307	M-09-VAL-002C6	7309015	NA
12	13	E	E	17	17	BRD-K76157169-001-09-0	BRD-K76157169-001-09-0	Compound	Compound	M-09-VAL-002	M-09-VAL-002	18000	16800	-32.2	-36.14	-20.72	-26.78	-12.51	-12.53	M-09-VAL-002E17	5339344	NA
12	13	I	I	5	5	BRD-K98918905-001-08-0	BRD-K98918905-001-08-0	Compound	Compound	M-09-VAL-002	M-09-VAL-002	11000	10000	-60.09	-63.49	-53.62	-58.37	-11.58	-11.6	M-09-VAL-002I5	5357469	NA
12	13	I	I	12	12	BRD-A80495655-001-08-3	BRD-A80495655-001-08-3	Compound	Compound	M-09-VAL-002	M-09-VAL-002	20000	20000	-24.15	-23.21	-14.82	-15.5	-8.972	-8.987	M-09-VAL-002I12	652596	NA
12	13	K	K	10	10	BRD-A23705903-001-08-5	BRD-A23705903-001-08-5	Compound	Compound	M-09-VAL-002	M-09-VAL-002	22700	23400	-13.55	-9.636	-11.8	-9.662	0.1153	0.1155	M-09-VAL-002K10	2909007	NA
12	13	M	M	3	3	BRD-K94353609-001-08-3	BRD-K94353609-001-08-3	Compound	Compound	M-09-VAL-002	M-09-VAL-002	18000	17600	-31.96	-32.91	-22.41	-25.01	-10.3	-10.32	M-09-VAL-002M3	6215	Anti-Inflammatory Agents; Anti-Inflammatory Agents; Glucocorticoids
12	13	O	O	6	6	BRD-K37975689-001-09-4	BRD-K37975689-001-09-4	Compound	Compound	M-09-VAL-002	M-09-VAL-002	23200	23800	-11.4	-7.697	-13.09	-11.29	4.113	4.12	M-09-VAL-002O6	589050	NA
12	13	O	O	8	8	BRD-A32683454-001-09-4	BRD-A32683454-001-09-4	Compound	Compound	M-09-VAL-002	M-09-VAL-002	18100	17900	-31.56	-31.62	-32.22	-33.64	3.083	3.088	M-09-VAL-002O8	306804	NA
14	15	H	H	17	17	BRD-K13960744-001-08-9	BRD-K13960744-001-08-9	Compound	Compound	M-09-VAL-001	M-09-VAL-001	19800	20600	-30.29	-32.25	-19.43	-20.93	-13.35	-13.27	M-09-VAL-001H17	443958	Glucocorticoids
14	15	M	M	3	3	BRD-K72992801-001-08-0	BRD-K72992801-001-08-0	Compound	Compound	M-09-VAL-001	M-09-VAL-001	20600	22500	-27.19	-25.89	-18.72	-16.47	-10.33	-10.27	M-09-VAL-001M3	443936	Anti-Inflammatory Agents; Anti-Inflammatory Agents; Antineoplastic Agents, Hormonal; Glucocorticoids
