# Supplementary material for: Human Genetics in Rheumatoid Arthritis Guides a High-Throughput Drug Screen of the CD40 Signaling Pathway
Source: PLoS Genet. 2013 May 16;9(5):e1003487. doi: 10.1371/journal.pgen.1003487 (PMC3656093; doi:10.1371/journal.pgen.1003487)
Supplement: Table S4 — List of promiscuous chemical compounds from 2K pilot screen. (XLSX) [file pgen.1003487.s011.xlsx]

## Sheet: promiscuousCompounds.txt
CID	Total	HitCount	Ratio	BROAD_CPD_ID
36602	262	167	0.637405	BRD-K85985071
44575	90	52	0.577778	BRD-K70366318
32646	368	196	0.532609	BRD-K32744045
51027	204	105	0.514706	BRD-K03067624
37180	367	186	0.506812	BRD-K78126613
25007	402	195	0.485075	BRD-K29359156
5642	86	41	0.476744	BRD-K68113303
26914	417	187	0.448441	BRD-K89732114
24435	368	157	0.42663	BRD-A84481105
54974	104	40	0.384615	BRD-K44408410
58933	257	95	0.36965	BRD-K07055988
39087	253	90	0.355731	BRD-K56699285
62200	65	23	0.353846	BRD-K13050303
37190	275	97	0.352727	BRD-K35708212
23200	398	140	0.351759	BRD-K37249724
26982	404	140	0.346535	BRD-A91008255
51001	153	52	0.339869	BRD-K42635745
27769	363	121	0.333333	BRD-A19633847
61919	282	94	0.333333	BRD-K76022557
26961	404	133	0.329208	BRD-K47869605
28452	356	114	0.320225	BRD-K07572174
23221	368	117	0.317935	BRD-K89997465
16	63	20	0.31746	BRD-K92280530
50703	330	104	0.315152	BRD-A55756846
30395	370	114	0.308108	BRD-K99792991
28086	422	128	0.303318	BRD-K49111258
27487	50	15	0.3	BRD-K96825654
33092	333	99	0.297297	BRD-K62326629
24170	413	119	0.288136	BRD-K50406511
32664	398	112	0.281407	BRD-K55127134
26999	399	110	0.275689	BRD-K37289225
60712	117	32	0.273504	BRD-K04210847
30713	450	122	0.271111	BRD-K36927236
27882	399	108	0.270677	BRD-A31159102
23286	401	108	0.269327	BRD-A70649075
26969	387	103	0.26615	BRD-K88429204
15828	61	16	0.262295	BRD-K80109537
3213	61	16	0.262295	BRD-K98605483
36111	357	92	0.257703	BRD-K09416995
